# Supplementary material for: Integrated epidemiologic investigation and genomic confirmation of a Klebsiella pneumoniae neonatal sepsis outbreak in Botswana
Source: PLOS Glob Public Health. 2026 Jun 15;6(6):e0006468. doi: 10.1371/journal.pgph.0006468 (PMC13268195; doi:10.1371/journal.pgph.0006468)
Supplement: S1 Table — (XLSX) [file pgph.0006468.s001.xlsx]

## Sheet: in
sample_name	genome_acc	Project_num	stype_plot_338	study_group	SampleType	Date_concat	dt	mon	yr	Ward	Cubicle	Age	Units	Sex	Culture_method	Taxa_short	contig_count	N50.x	largest_contig	total_size	ambiguous_bases	QC_warnings	AbST	Aerobactin	iucA	iucB	iucC	iucD	iutA	spurious_abst_hits	CbST	Colibactin	clbA	clbB	clbC	clbD	clbE	clbF	clbG	clbH	clbI	clbL	clbM	clbN	clbO	clbP	clbQ	spurious_clb_hits	rmpA2
CLIN.004272	JBPBGK000000000	PRJNA1271068	BSI	BLOOD_NEONATAL	Blood Culture Media	28.03.23	28	3	23	NNU	NICU	12	days	Male	Blood culture	Klebsiella pneumoniae	336	105235	555611	5467072	no	-	0	-	-	-	-	-	-	-	0	-	-	-	-	-	-	-	-	-	-	-	-	-	-	-	-	-	-
CLIN.MF1900	JBPBGJ000000000	PRJNA1271068	BSI	BLOOD_NEONATAL	Blood Culture Media	9.03.23	9	3	23	Labour	NA	2	days	Male	Blood culture	Klebsiella pneumoniae	327	109165	555015	5467030	no	-	0	-	-	-	-	-	-	-	0	-	-	-	-	-	-	-	-	-	-	-	-	-	-	-	-	-	-
CLIN.MF1982	JBPBGI000000000	PRJNA1271068	BSI	BLOOD_NEONATAL	Blood Culture Media	9.03.23	9	3	23	NNU	NA	10	days	Male	Blood culture	Klebsiella pneumoniae	317	99245	555015	5464874	no	-	0	-	-	-	-	-	-	-	0	-	-	-	-	-	-	-	-	-	-	-	-	-	-	-	-	-	-
CLIN.MF2033	JBPBGH000000000	PRJNA1271068	BSI	BLOOD_NEONATAL	Blood Culture Media	9.03.23	9	3	23	NNU	NA	8	days	Female	Blood culture	Klebsiella pneumoniae	331	111503	523324	5466402	no	-	0	-	-	-	-	-	-	-	0	-	-	-	-	-	-	-	-	-	-	-	-	-	-	-	-	-	-
CLIN.MF2551	JBPBGG000000000	PRJNA1271068	BSI	BLOOD_NEONATAL	Blood Culture Media	24.03.23	24	3	23	Antenatal	NA	1	days	Female	Blood culture	Klebsiella pneumoniae	336	105235	530521	5467657	no	-	0	-	-	-	-	-	-	-	0	-	-	-	-	-	-	-	-	-	-	-	-	-	-	-	-	-	-
CLIN.MF2876	JBPBGE000000000	PRJNA1271068	BSI	BLOOD_NEONATAL	Blood Culture Media	28.03.23	28	3	23	NNU	NA	5	days	Male	Blood culture	Klebsiella pneumoniae	336	111503	555015	5467717	no	-	0	-	-	-	-	-	-	-	0	-	-	-	-	-	-	-	-	-	-	-	-	-	-	-	-	-	-
CLIN.MF2888	JBPBGD000000000	PRJNA1271068	BSI	BLOOD_NEONATAL	Blood Culture Media	28.03.23	28	3	23	Paediatric Medical Ward	NA	22	days	Male	Blood culture	Klebsiella pneumoniae	326	111503	555015	5466820	no	-	0	-	-	-	-	-	-	-	0	-	-	-	-	-	-	-	-	-	-	-	-	-	-	-	-	-	-
CLIN.004469	JBPBGC000000000	PRJNA1271068	BSI	BLOOD_NEONATAL	Blood Culture Media	31.03.23	31	3	23	NNU	NA	6	days	Female	Blood culture	Klebsiella pneumoniae	325	105140	555611	5466657	no	-	0	-	-	-	-	-	-	-	0	-	-	-	-	-	-	-	-	-	-	-	-	-	-	-	-	-	-
CLIN.004517	JBPBGB000000000	PRJNA1271068	BSI	BLOOD_NEONATAL	Blood Culture Media	31.03.23	31	3	23	NNU	NA	4	days	Female	Blood culture	Klebsiella pneumoniae	326	115332	555611	5466587	no	-	0	-	-	-	-	-	-	-	0	-	-	-	-	-	-	-	-	-	-	-	-	-	-	-	-	-	-
CLIN.004518	JBPBGA000000000	PRJNA1271068	BSI	BLOOD_NEONATAL	Blood Culture Media	31.03.23	31	3	23	NNU	NA	7	days	Female	Blood culture	Klebsiella pneumoniae	328	111502	555510	5466880	no	-	0	-	-	-	-	-	-	-	0	-	-	-	-	-	-	-	-	-	-	-	-	-	-	-	-	-	-
CLIN.004538	JBPBFZ000000000	PRJNA1271068	BSI	BLOOD_NEONATAL	Blood Culture Media	31.03.23	31	3	23	NNU	NICU	4	days	Male	Blood culture	Klebsiella pneumoniae	331	111502	555611	5468107	no	-	0	-	-	-	-	-	-	-	0	-	-	-	-	-	-	-	-	-	-	-	-	-	-	-	-	-	-
CLIN.MF2991	JBPBFY000000000	PRJNA1271068	BSI	BLOOD_NEONATAL	Blood Culture Media	31.03.23	31	3	23	Labour	NA	6	days	Female	Blood culture	Klebsiella pneumoniae	330	111502	291327	5467341	no	-	0	-	-	-	-	-	-	-	0	-	-	-	-	-	-	-	-	-	-	-	-	-	-	-	-	-	-
CLIN.004980	JBPBFX000000000	PRJNA1271068	BSI	BLOOD_NEONATAL	Blood Culture Media	6.04.23	6	4	23	NNU	NA	5	days	Male	Blood culture	Klebsiella pneumoniae	321	105140	555021	5467018	no	-	0	-	-	-	-	-	-	-	0	-	-	-	-	-	-	-	-	-	-	-	-	-	-	-	-	-	-
CLIN.MF10143	JBPBFW000000000	PRJNA1271068	BSI	BLOOD_NEONATAL	Blood Culture Media	2.11.23	2	11	23	NNU	NA	14	days	Male	Blood culture	Klebsiella pneumoniae	241	266040	1059790	5630348	no	-	0	-	-	-	-	-	-	-	0	-	-	-	-	-	-	-	-	-	-	-	-	-	-	-	-	-	-
CLIN.MF10320	JBPBFV000000000	PRJNA1271068	BSI	BLOOD_NEONATAL	Blood Culture Media	7.11.23	7	11	23	NNU	NA	6	days	Female	Blood culture	Klebsiella pneumoniae	267	240889	591504	5630559	no	-	0	-	-	-	-	-	-	-	0	-	-	-	-	-	-	-	-	-	-	-	-	-	-	-	-	-	-
CLIN.MF1688	JBPBFU000000000	PRJNA1271068	BSI	BLOOD_NEONATAL	Blood Culture Media	28.02.23	28	2	23	NNU	NA	10	days	Female	Blood culture	Klebsiella pneumoniae	145	281245	725200	5368178	no	-	0	-	-	-	-	-	-	-	0	-	-	-	-	-	-	-	-	-	-	-	-	-	-	-	-	-	-
CLIN.MF1860	JBPBFT000000000	PRJNA1271068	BSI	BLOOD_NEONATAL	Blood Culture Media	9.03.23	9	3	23	NNU	NA	5	days	Female	Blood culture	Klebsiella pneumoniae	249	140661	427481	5590618	no	-	0	-	-	-	-	-	-	-	0	-	-	-	-	-	-	-	-	-	-	-	-	-	-	-	-	-	-
CLIN.MF6891	JBPBFO000000000	PRJNA1271068	BSI	BLOOD_NEONATAL	Blood Culture Media	9.07.23	9	7	23	NNU	NA	20	days	Male	Blood culture	Klebsiella pneumoniae	304	128130	290463	5526163	no	-	0	-	-	-	-	-	-	-	0	-	-	-	-	-	-	-	-	-	-	-	-	-	-	-	-	-	-
CLIN.MF8377	JBPBFN000000000	PRJNA1271068	BSI	BLOOD_NEONATAL	Blood Culture Media	13.09.23	13	9	23	NNU	NA	11	days	Female	Blood culture	Klebsiella pneumoniae	247	249655	595068	5396372	no	-	0	-	-	-	-	-	-	-	0	-	-	-	-	-	-	-	-	-	-	-	-	-	-	-	-	-	-
CLIN.MF9577	JBPBFL000000000	PRJNA1271068	BSI	BLOOD_NEONATAL	Blood Culture Media	19.10.23	19	10	23	NNU	NA	6	days	Female	Blood culture	Klebsiella pneumoniae	164	185404	589594	5374922	no	-	0	-	-	-	-	-	-	-	0	-	-	-	-	-	-	-	-	-	-	-	-	-	-	-	-	-	-
CLIN.MF9735	JBPBFK000000000	PRJNA1271068	BSI	BLOOD_NEONATAL	Blood Culture Media	20.10.23	20	10	23	NNU	NA	10	days	Female	Blood culture	Klebsiella pneumoniae	166	274809	589531	5375116	no	-	0	-	-	-	-	-	-	-	0	-	-	-	-	-	-	-	-	-	-	-	-	-	-	-	-	-	-
SWEEP.SD1.04.05.23	JBPRPR000000000	PRJNA1291254	Env	ENVIRONMENTAL_SINK	Surface swab	04.05.23	4	5	23	NNU	NA	NA	NA	NA	ESBL_Chromagar	Klebsiella pneumoniae	103	58376	188053	4562965	no	total_size	0	-	-	-	-	-	-	-	0	-	-	-	-	-	-	-	-	-	-	-	-	-	-	-	-	-	-
SWEEP.FPR1.09.02.23	JBPRPS000000000	PRJNA1291254	Colonizing	INPATIENT_SWAB_NEONATAL	Rectal swab	09.02.23	9	2	23	NNU	FULLY	NA	NA	NA	ESBL_Chromagar	Klebsiella pneumoniae	54	137022	346851	5166157	no	-	0	-	-	-	-	-	-	-	0	-	-	-	-	-	-	-	-	-	-	-	-	-	-	-	-	-	-
SWEEP.APR5.19.05.23	JBPRPT000000000	PRJNA1291254	Colonizing	INPATIENT_SWAB_NEONATAL	Rectal swab	19.05.23	19	5	23	NNU	FATTENING	NA	NA	NA	ESBL_Chromagar	Klebsiella pneumoniae	41	178674	625861	5198357	no	-	0	-	-	-	-	-	-	-	0	-	-	-	-	-	-	-	-	-	-	-	-	-	-	-	-	-	-
SWEEP.APR1.09.02.23	JBPRPU000000000	PRJNA1291254	Colonizing	INPATIENT_SWAB_NEONATAL	Rectal swab	09.02.23	9	2	23	NNU	FATTENING	NA	NA	NA	ESBL_Chromagar	Klebsiella pneumoniae	70	110947	346663	5195394	no	-	0	-	-	-	-	-	-	-	0	-	-	-	-	-	-	-	-	-	-	-	-	-	-	-	-	-	-
SWEEP.FPR3.28.08.23	JBPRPV000000000	PRJNA1291254	Colonizing	INPATIENT_SWAB_NEONATAL	Rectal swab	28.08.23	28	8	23	NNU	FULLY	NA	NA	NA	ESBL_Chromagar	Klebsiella pneumoniae	45	224001	322450	5205535	no	-	0	-	-	-	-	-	-	-	0	-	-	-	-	-	-	-	-	-	-	-	-	-	-	-	-	-	-
SWEEP.FPR8.07.09.23	JBPRPW000000000	PRJNA1291254	Colonizing	INPATIENT_SWAB_NEONATAL	Rectal swab	07.09.23	7	9	23	NNU	FULLY	NA	NA	NA	ESBL_Chromagar	Klebsiella pneumoniae	50	145467	320183	5162550	no	-	0	-	-	-	-	-	-	-	0	-	-	-	-	-	-	-	-	-	-	-	-	-	-	-	-	-	-
SWEEP.PPR9.12.01.23	JBPRPX000000000	PRJNA1291254	Colonizing	INPATIENT_SWAB_NEONATAL	Rectal swab	12.01.23	12	1	23	NNU	PREM	NA	NA	NA	ESBL_Chromagar	Klebsiella pneumoniae	46	200579	336824	5219042	no	-	0	-	-	-	-	-	-	-	0	-	-	-	-	-	-	-	-	-	-	-	-	-	-	-	-	-	-
SWEEP.PPR8.19.05.23	JBPRPY000000000	PRJNA1291254	Colonizing	INPATIENT_SWAB_NEONATAL	Rectal swab	19.05.23	19	5	23	NNU	PREM	NA	NA	NA	ESBL_Chromagar	Klebsiella pneumoniae	55	123696	322324	5176270	no	-	0	-	-	-	-	-	-	-	0	-	-	-	-	-	-	-	-	-	-	-	-	-	-	-	-	-	-
SWEEP.PPR8.15.12.22	JBPRPZ000000000	PRJNA1291254	Colonizing	INPATIENT_SWAB_NEONATAL	Rectal swab	15.12.22	15	12	22	NNU	PREM	NA	NA	NA	ESBL_Chromagar	Klebsiella pneumoniae	74	117666	218966	5196820	no	-	0	-	-	-	-	-	-	-	0	-	-	-	-	-	-	-	-	-	-	-	-	-	-	-	-	-	-
SWEEP.PPR6.24.02.23	JBPRQA000000000	PRJNA1291254	Colonizing	INPATIENT_SWAB_NEONATAL	Rectal swab	24.02.23	24	2	23	NNU	PREM	NA	NA	NA	ESBL_Chromagar	Klebsiella pneumoniae	53	148166	319700	5211401	no	-	0	-	-	-	-	-	-	-	0	-	-	-	-	-	-	-	-	-	-	-	-	-	-	-	-	-	-
SWEEP.PPR5.26.01.23	JBPRQB000000000	PRJNA1291254	Colonizing	INPATIENT_SWAB_NEONATAL	Rectal swab	26.01.23	26	1	23	NNU	PREM	NA	NA	NA	ESBL_Chromagar	Klebsiella pneumoniae	54	173659	362936	5223945	no	-	0	-	-	-	-	-	-	-	0	-	-	-	-	-	-	-	-	-	-	-	-	-	-	-	-	-	-
SWEEP.PPR4.12.01.23	JBPRQC000000000	PRJNA1291254	Colonizing	INPATIENT_SWAB_NEONATAL	Rectal swab	12.01.23	12	1	23	NNU	PREM	NA	NA	NA	ESBL_Chromagar	Klebsiella pneumoniae	43	178676	336763	5181291	no	-	0	-	-	-	-	-	-	-	0	-	-	-	-	-	-	-	-	-	-	-	-	-	-	-	-	-	-
SWEEP.PPR3.29.06.23	JBPRQD000000000	PRJNA1291254	Colonizing	INPATIENT_SWAB_NEONATAL	Rectal swab	29.06.23	29	6	23	NNU	PREM	NA	NA	NA	ESBL_Chromagar	Klebsiella pneumoniae	51	169786	322323	5163193	no	-	0	-	-	-	-	-	-	-	0	-	-	-	-	-	-	-	-	-	-	-	-	-	-	-	-	-	-
SWEEP.FPR9.21.09.23	JBPRQE000000000	PRJNA1291254	Colonizing	INPATIENT_SWAB_NEONATAL	Rectal swab	21.09.23	21	9	23	NNU	FULLY	NA	NA	NA	ESBL_Chromagar	Klebsiella pneumoniae	41	225817	392895	5174560	no	-	0	-	-	-	-	-	-	-	0	-	-	-	-	-	-	-	-	-	-	-	-	-	-	-	-	-	-
SWEEP.PPR2.29.06.23	JBPRQF000000000	PRJNA1291254	Colonizing	INPATIENT_SWAB_NEONATAL	Rectal swab	29.06.23	29	6	23	NNU	PREM	NA	NA	NA	ESBL_Chromagar	Klebsiella pneumoniae	89	87699	208094	5043966	no	-	0	-	-	-	-	-	-	-	0	-	-	-	-	-	-	-	-	-	-	-	-	-	-	-	-	-	-
SWEEP.PPR12.17.01.23	JBPRQG000000000	PRJNA1291254	Colonizing	INPATIENT_SWAB_NEONATAL	Rectal swab	17.01.23	17	1	23	NNU	PREM	NA	NA	NA	ESBL_Chromagar	Klebsiella pneumoniae	77	113463	274238	5256127	no	-	0	-	-	-	-	-	-	-	0	-	-	-	-	-	-	-	-	-	-	-	-	-	-	-	-	-	-
SWEEP.PPR11.26.01.23	JBPRQH000000000	PRJNA1291254	Colonizing	INPATIENT_SWAB_NEONATAL	Rectal swab	26.01.23	26	1	23	NNU	PREM	NA	NA	NA	ESBL_Chromagar	Klebsiella pneumoniae	68	107907	225819	5206282	no	-	0	-	-	-	-	-	-	-	0	-	-	-	-	-	-	-	-	-	-	-	-	-	-	-	-	-	-
SWEEP.PPR10.20.04.23	JBPRQI000000000	PRJNA1291254	Colonizing	INPATIENT_SWAB_NEONATAL	Rectal swab	20.04.23	20	4	23	NNU	PREM	NA	NA	NA	ESBL_Chromagar	Klebsiella pneumoniae	188	45252	188841	5070980	no	-	0	-	-	-	-	-	-	-	0	-	-	-	-	-	-	-	-	-	-	-	-	-	-	-	-	-	-
SWEEP.PPR10.04.05.23	JBPRQJ000000000	PRJNA1291254	Colonizing	INPATIENT_SWAB_NEONATAL	Rectal swab	04.05.23	4	5	23	NNU	PREM	NA	NA	NA	ESBL_Chromagar	Klebsiella pneumoniae	43	173659	336774	5203697	no	-	0	-	-	-	-	-	-	-	0	-	-	-	-	-	-	-	-	-	-	-	-	-	-	-	-	-	-
SWEEP.PPR1.03.11.22	JBPRQK000000000	PRJNA1291254	Colonizing	INPATIENT_SWAB_NEONATAL	Rectal swab	03.11.22	3	11	22	NNU	PREM	NA	NA	NA	ESBL_Chromagar	Klebsiella pneumoniae	46	168063	336761	5196141	no	-	0	-	-	-	-	-	-	-	0	-	-	-	-	-	-	-	-	-	-	-	-	-	-	-	-	-	-
SWEEP.NPS4.19.05.23	JBPRQL000000000	PRJNA1291254	Colonizing	INPATIENT_SWAB_NEONATAL	Skin swab	19.05.23	19	5	23	NNU	NICU	NA	NA	NA	ESBL_Chromagar	Klebsiella pneumoniae	88	96839	241124	4892142	no	total_size	0	-	-	-	-	-	-	-	0	-	-	-	-	-	-	-	-	-	-	-	-	-	-	-	-	-	-
SWEEP.NPR2.17.11.22	JBPRQM000000000	PRJNA1291254	Colonizing	INPATIENT_SWAB_NEONATAL	Rectal swab	17.11.22	17	11	22	NNU	NICU	NA	NA	NA	ESBL_Chromagar	Klebsiella pneumoniae	52	143810	336772	5199699	no	-	0	-	-	-	-	-	-	-	0	-	-	-	-	-	-	-	-	-	-	-	-	-	-	-	-	-	-
SWEEP.NPR2.15.06.23	JBPRQN000000000	PRJNA1291254	Colonizing	INPATIENT_SWAB_NEONATAL	Rectal swab	15.06.23	15	6	23	NNU	NICU	NA	NA	NA	ESBL_Chromagar	Klebsiella pneumoniae	50	168063	322324	5189682	no	-	0	-	-	-	-	-	-	-	0	-	-	-	-	-	-	-	-	-	-	-	-	-	-	-	-	-	-
SWEEP.NPR1.24.02.23	JBPRQO000000000	PRJNA1291254	Colonizing	INPATIENT_SWAB_NEONATAL	Rectal swab	24.02.23	24	2	23	NNU	NICU	NA	NA	NA	ESBL_Chromagar	Klebsiella pneumoniae	80	108852	233250	5215772	no	-	0	-	-	-	-	-	-	-	0	-	-	-	-	-	-	-	-	-	-	-	-	-	-	-	-	-	-
SWEEP.FPR2.23.03.23	JBPRQP000000000	PRJNA1291254	Colonizing	INPATIENT_SWAB_NEONATAL	Rectal swab	23.03.23	23	3	23	NNU	FULLY	NA	NA	NA	ESBL_Chromagar	Klebsiella pneumoniae	48	168063	336794	5190386	no	-	0	-	-	-	-	-	-	-	0	-	-	-	-	-	-	-	-	-	-	-	-	-	-	-	-	-	-
SWEEP.FPR12.12.01.23	JBPRQQ000000000	PRJNA1291254	Colonizing	INPATIENT_SWAB_NEONATAL	Rectal swab	12.01.23	12	1	23	NNU	FULLY	NA	NA	NA	ESBL_Chromagar	Klebsiella pneumoniae	27	317034	638783	4831439	no	total_size	0	-	-	-	-	-	-	-	0	-	-	-	-	-	-	-	-	-	-	-	-	-	-	-	-	-	-
SWEEP.FPR10.15.12.22	JBPRQR000000000	PRJNA1291254	Colonizing	INPATIENT_SWAB_NEONATAL	Rectal swab	15.12.22	15	12	22	NNU	FULLY	NA	NA	NA	ESBL_Chromagar	Klebsiella pneumoniae	41	190729	344877	5095688	no	-	0	-	-	-	-	-	-	-	0	-	-	-	-	-	-	-	-	-	-	-	-	-	-	-	-	-	-
SWEEP.FPR1.03.11.22	JBPRQS000000000	PRJNA1291254	Colonizing	INPATIENT_SWAB_NEONATAL	Rectal swab	03.11.22	3	11	22	NNU	FULLY	NA	NA	NA	ESBL_Chromagar	Klebsiella pneumoniae	50	167342	413811	5188210	no	-	0	-	-	-	-	-	-	-	0	-	-	-	-	-	-	-	-	-	-	-	-	-	-	-	-	-	-
SWEEP.APS6.15.12.22	JBPRQT000000000	PRJNA1291254	Colonizing	INPATIENT_SWAB_NEONATAL	Skin swab	15.12.22	15	12	22	NNU	FATTENING	NA	NA	NA	ESBL_Chromagar	Klebsiella pneumoniae	23	317519	847174	4974240	no	total_size	0	-	-	-	-	-	-	-	0	-	-	-	-	-	-	-	-	-	-	-	-	-	-	-	-	-	-
SWEEP.APR2.17.11.22	JBPRQU000000000	PRJNA1291254	Colonizing	INPATIENT_SWAB_NEONATAL	Rectal swab	17.11.22	17	11	22	NNU	FATTENING	NA	NA	NA	ESBL_Chromagar	Klebsiella pneumoniae	38	176549	408860	5048944	no	-	0	-	-	-	-	-	-	-	0	-	-	-	-	-	-	-	-	-	-	-	-	-	-	-	-	-	-
SWEEP.FPR4.21.09.23	JBPRQV000000000	PRJNA1291254	Colonizing	INPATIENT_SWAB_NEONATAL	Rectal swab	21.09.23	21	9	23	NNU	FULLY	NA	NA	NA	ESBL_Chromagar	Klebsiella pneumoniae	50	167552	597884	5092512	no	-	0	-	-	-	-	-	-	-	0	-	-	-	-	-	-	-	-	-	-	-	-	-	-	-	-	-	-
SWEEP.NPS5.21.09.23	JBPRQW000000000	PRJNA1291254	Colonizing	INPATIENT_SWAB_NEONATAL	Skin swab	21.09.23	21	9	23	NNU	NICU	NA	NA	NA	ESBL_Chromagar	Klebsiella pneumoniae	43	180187	591309	5092444	no	-	0	-	-	-	-	-	-	-	0	-	-	-	-	-	-	-	-	-	-	-	-	-	-	-	-	-	-
C.SWEEP.PPR10.06.04.23	JBPRQX000000000	PRJNA1291254	Colonizing	INPATIENT_SWAB_NEONATAL	Rectal swab	06.04.23	6	4	23	NNU	PREM	NA	NA	NA	ESBL_Chromagar	Klebsiella pneumoniae	45	161868	378457	5293840	no	-	0	-	-	-	-	-	-	-	0	-	-	-	-	-	-	-	-	-	-	-	-	-	-	-	-	-	-
SWEEP.PPR11.28.08.23	JBPRQY000000000	PRJNA1291254	Colonizing	INPATIENT_SWAB_NEONATAL	Rectal swab	28.08.23	28	8	23	NNU	PREM	NA	NA	NA	ESBL_Chromagar	Klebsiella pneumoniae	42	171965	427239	4948663	no	total_size	0	-	-	-	-	-	-	-	0	-	-	-	-	-	-	-	-	-	-	-	-	-	-	-	-	-	-
SWEEP.FPR9.28.08.23	JBPRQZ000000000	PRJNA1291254	Colonizing	INPATIENT_SWAB_NEONATAL	Rectal swab	28.08.23	28	8	23	NNU	FULLY	NA	NA	NA	ESBL_Chromagar	Klebsiella pneumoniae	49	152151	341535	4819810	no	total_size	0	-	-	-	-	-	-	-	0	-	-	-	-	-	-	-	-	-	-	-	-	-	-	-	-	-	-
SWEEP.FPR3.02.11.23	JBPRRA000000000	PRJNA1291254	Colonizing	INPATIENT_SWAB_NEONATAL	Rectal swab	02.11.23	2	11	23	NNU	FULLY	NA	NA	NA	ESBL_Chromagar	Klebsiella pneumoniae	36	214281	474071	5097289	no	-	0	-	-	-	-	-	-	-	0	-	-	-	-	-	-	-	-	-	-	-	-	-	-	-	-	-	-
SWEEP.FPR8.28.08.23	JBPRRB000000000	PRJNA1291254	Colonizing	INPATIENT_SWAB_NEONATAL	Rectal swab	28.08.23	28	8	23	NNU	FULLY	NA	NA	NA	ESBL_Chromagar	Klebsiella pneumoniae	53	133415	370630	4958320	no	total_size	0	-	-	-	-	-	-	-	0	-	-	-	-	-	-	-	-	-	-	-	-	-	-	-	-	-	-
SWEEP.PPS7.02.11.23	JBPRRC000000000	PRJNA1291254	Colonizing	INPATIENT_SWAB_NEONATAL	Skin swab	02.11.23	2	11	23	NNU	PREM	NA	NA	NA	ESBL_Chromagar	Klebsiella pneumoniae	40	169695	427380	4911433	no	total_size	0	-	-	-	-	-	-	-	0	-	-	-	-	-	-	-	-	-	-	-	-	-	-	-	-	-	-
SWEEP.PPR2.02.11.23	JBPRRD000000000	PRJNA1291254	Colonizing	INPATIENT_SWAB_NEONATAL	Rectal swab	02.11.23	2	11	23	NNU	PREM	NA	NA	NA	ESBL_Chromagar	Klebsiella pneumoniae	42	169203	341418	4861258	no	total_size	0	-	-	-	-	-	-	-	0	-	-	-	-	-	-	-	-	-	-	-	-	-	-	-	-	-	-
SWEEP.PPR1.02.11.23	JBPRRE000000000	PRJNA1291254	Colonizing	INPATIENT_SWAB_NEONATAL	Rectal swab	02.11.23	2	11	23	NNU	PREM	NA	NA	NA	ESBL_Chromagar	Klebsiella pneumoniae	34	266574	596393	5105712	no	-	0	-	-	-	-	-	-	-	0	-	-	-	-	-	-	-	-	-	-	-	-	-	-	-	-	-	-
SWEEP.PPR7.19.10.23	JBPRRF000000000	PRJNA1291254	Colonizing	INPATIENT_SWAB_NEONATAL	Rectal swab	19.10.23	19	10	23	NNU	PREM	NA	NA	NA	ESBL_Chromagar	Klebsiella pneumoniae	49	179559	594951	5078775	no	-	0	-	-	-	-	-	-	-	0	-	-	-	-	-	-	-	-	-	-	-	-	-	-	-	-	-	-
SWEEP.FPR10.19.10.23	JBPRRG000000000	PRJNA1291254	Colonizing	INPATIENT_SWAB_NEONATAL	Rectal swab	19.10.23	19	10	23	NNU	FULLY	NA	NA	NA	ESBL_Chromagar	Klebsiella pneumoniae	103	62429	233394	4502861	no	total_size	0	-	-	-	-	-	-	-	0	-	-	-	-	-	-	-	-	-	-	-	-	-	-	-	-	-	-
SWEEP.FPR5.09.10.23	JBPRRH000000000	PRJNA1291254	Colonizing	INPATIENT_SWAB_NEONATAL	Rectal swab	09.10.23	9	10	23	NNU	FULLY	NA	NA	NA	ESBL_Chromagar	Klebsiella pneumoniae	48	179707	446858	5151147	no	-	0	-	-	-	-	-	-	-	0	-	-	-	-	-	-	-	-	-	-	-	-	-	-	-	-	-	-
SWEEP.PPR3.07.09.23	JBPRRI000000000	PRJNA1291254	Colonizing	INPATIENT_SWAB_NEONATAL	Rectal swab	07.09.23	7	9	23	NNU	PREM	NA	NA	NA	ESBL_Chromagar	Klebsiella pneumoniae	51	131659	326599	4646377	no	total_size	0	-	-	-	-	-	-	-	0	-	-	-	-	-	-	-	-	-	-	-	-	-	-	-	-	-	-
SWEEP.NPR5.07.09.23	JBPRRJ000000000	PRJNA1291254	Colonizing	INPATIENT_SWAB_NEONATAL	Rectal swab	07.09.23	7	9	23	NNU	NICU	NA	NA	NA	ESBL_Chromagar	Klebsiella pneumoniae	37	250932	591192	5095905	no	-	0	-	-	-	-	-	-	-	0	-	-	-	-	-	-	-	-	-	-	-	-	-	-	-	-	-	-
SWEEP.FPR5.07.09.23	JBPRRK000000000	PRJNA1291254	Colonizing	INPATIENT_SWAB_NEONATAL	Rectal swab	07.09.23	7	9	23	NNU	FULLY	NA	NA	NA	ESBL_Chromagar	Klebsiella pneumoniae	48	152151	396742	4899921	no	total_size	0	-	-	-	-	-	-	-	0	-	-	-	-	-	-	-	-	-	-	-	-	-	-	-	-	-	-
SWEEP.APR3.19.10.23	JBPRRL000000000	PRJNA1291254	Colonizing	INPATIENT_SWAB_NEONATAL	Rectal swab	19.10.23	19	10	23	NNU	FATTENING	NA	NA	NA	ESBL_Chromagar	Klebsiella pneumoniae	60	143757	594359	5039220	no	-	0	-	-	-	-	-	-	-	0	-	-	-	-	-	-	-	-	-	-	-	-	-	-	-	-	-	-
SWEEP.FPR7.19.10.23	JBPRRM000000000	PRJNA1291254	Colonizing	INPATIENT_SWAB_NEONATAL	Rectal swab	19.10.23	19	10	23	NNU	FULLY	NA	NA	NA	ESBL_Chromagar	Klebsiella pneumoniae	31	302910	591309	5134694	no	-	0	-	-	-	-	-	-	-	0	-	-	-	-	-	-	-	-	-	-	-	-	-	-	-	-	-	-
SWEEP.FPR5.19.10.23	JBPRRN000000000	PRJNA1291254	Colonizing	INPATIENT_SWAB_NEONATAL	Rectal swab	19.10.23	19	10	23	NNU	FULLY	NA	NA	NA	ESBL_Chromagar	Klebsiella pneumoniae	42	167352	427380	4923883	no	total_size	0	-	-	-	-	-	-	-	0	-	-	-	-	-	-	-	-	-	-	-	-	-	-	-	-	-	-
SWEEP.FPR13.2.09.10.23	JBPRRO000000000	PRJNA1291254	Colonizing	INPATIENT_SWAB_NEONATAL	Rectal swab	09.10.23	9	10	23	NNU	FULLY	NA	NA	NA	ESBL_Chromagar	Klebsiella pneumoniae	47	169827	473941	5123534	no	-	0	-	-	-	-	-	-	-	0	-	-	-	-	-	-	-	-	-	-	-	-	-	-	-	-	-	-
SWEEP.FPR3.09.10.23	JBPRRP000000000	PRJNA1291254	Colonizing	INPATIENT_SWAB_NEONATAL	Rectal swab	09.10.23	9	10	23	NNU	FULLY	NA	NA	NA	ESBL_Chromagar	Klebsiella pneumoniae	41	159076	427481	4904713	no	total_size	0	-	-	-	-	-	-	-	0	-	-	-	-	-	-	-	-	-	-	-	-	-	-	-	-	-	-
SWEEP.FPR13.09.10.23	JBPRRQ000000000	PRJNA1291254	Colonizing	INPATIENT_SWAB_NEONATAL	Rectal swab	09.10.23	9	10	23	NNU	FULLY	NA	NA	NA	ESBL_Chromagar	Klebsiella pneumoniae	47	166981	373425	5074088	no	-	0	-	-	-	-	-	-	-	0	-	-	-	-	-	-	-	-	-	-	-	-	-	-	-	-	-	-
SWEEP.SD1.24.02.23	JBPRRR000000000	PRJNA1291254	Env	ENVIRONMENTAL_SINK	Surface swab	24.02.23	24	2	23	NNU	NA	NA	NA	NA	ESBL_Chromagar	Klebsiella pneumoniae	173	35236	114893	4655880	no	total_size	0	-	-	-	-	-	-	-	0	-	-	-	-	-	-	-	-	-	-	-	-	-	-	-	-	-	-
SWEEP.PPS2.17.01.23	JBPRRS000000000	PRJNA1291254	Colonizing	INPATIENT_SWAB_NEONATAL	Skin swab	17.01.23	17	1	23	NNU	PREM	NA	NA	NA	ESBL_Chromagar	Klebsiella pneumoniae	38	178413	471733	4925715	no	total_size	0	-	-	-	-	-	-	-	0	-	-	-	-	-	-	-	-	-	-	-	-	-	-	-	-	-	-
SWEEP.PPR9.29.06.23	JBPRRT000000000	PRJNA1291254	Colonizing	INPATIENT_SWAB_NEONATAL	Rectal swab	29.06.23	29	6	23	NNU	PREM	NA	NA	NA	ESBL_Chromagar	Klebsiella pneumoniae	57	155774	370870	5018493	no	-	0	-	-	-	-	-	-	-	0	-	-	-	-	-	-	-	-	-	-	-	-	-	-	-	-	-	-
SWEEP.PPR9.07.12.22	JBPRRU000000000	PRJNA1291254	Colonizing	INPATIENT_SWAB_NEONATAL	Rectal swab	07.12.22	7	12	22	NNU	PREM	NA	NA	NA	ESBL_Chromagar	Klebsiella pneumoniae	46	152749	310614	4691814	no	total_size	0	-	-	-	-	-	-	-	0	-	-	-	-	-	-	-	-	-	-	-	-	-	-	-	-	-	-
SWEEP.FPR11.03.11.22	JBPRRV000000000	PRJNA1291254	Colonizing	INPATIENT_SWAB_NEONATAL	Rectal swab	03.11.22	3	11	22	NNU	FULLY	NA	NA	NA	ESBL_Chromagar	Klebsiella pneumoniae	54	145183	474384	5194679	no	-	0	-	-	-	-	-	-	-	0	-	-	-	-	-	-	-	-	-	-	-	-	-	-	-	-	-	-
SWEEP.PPR6.17.11.22	JBPRRW000000000	PRJNA1291254	Colonizing	INPATIENT_SWAB_NEONATAL	Rectal swab	17.11.22	17	11	22	NNU	PREM	NA	NA	NA	ESBL_Chromagar	Klebsiella pneumoniae	42	174145	681290	5192258	no	-	0	-	-	-	-	-	-	-	0	-	-	-	-	-	-	-	-	-	-	-	-	-	-	-	-	-	-
SWEEP.PPR6.06.04.23	JBPRRX000000000	PRJNA1291254	Colonizing	INPATIENT_SWAB_NEONATAL	Rectal swab	06.04.23	6	4	23	NNU	PREM	NA	NA	NA	ESBL_Chromagar	Klebsiella pneumoniae	46	143316	373233	4784665	no	total_size	0	-	-	-	-	-	-	-	0	-	-	-	-	-	-	-	-	-	-	-	-	-	-	-	-	-	-
SWEEP.PPR5.17.11.22	JBPRRY000000000	PRJNA1291254	Colonizing	INPATIENT_SWAB_NEONATAL	Rectal swab	17.11.22	17	11	22	NNU	PREM	NA	NA	NA	ESBL_Chromagar	Klebsiella pneumoniae	48	137885	408859	4995225	no	total_size	0	-	-	-	-	-	-	-	0	-	-	-	-	-	-	-	-	-	-	-	-	-	-	-	-	-	-
SWEEP.PPR10.03.11.22	JBPRRZ000000000	PRJNA1291254	Colonizing	INPATIENT_SWAB_NEONATAL	Rectal swab	03.11.22	3	11	22	NNU	PREM	NA	NA	NA	ESBL_Chromagar	Klebsiella pneumoniae	77	89035	285580	4964623	no	total_size	0	-	-	-	-	-	-	-	0	-	-	-	-	-	-	-	-	-	-	-	-	-	-	-	-	-	-
SWEEP.PPR3.15.12.22	JBPRSA000000000	PRJNA1291254	Colonizing	INPATIENT_SWAB_NEONATAL	Rectal swab	15.12.22	15	12	22	NNU	PREM	NA	NA	NA	ESBL_Chromagar	Klebsiella pneumoniae	51	143772	370870	5000581	no	-	0	-	-	-	-	-	-	-	0	-	-	-	-	-	-	-	-	-	-	-	-	-	-	-	-	-	-
SWEEP.PPR2.07.12.22	JBPRSB000000000	PRJNA1291254	Colonizing	INPATIENT_SWAB_NEONATAL	Rectal swab	07.12.22	7	12	22	NNU	PREM	NA	NA	NA	ESBL_Chromagar	Klebsiella pneumoniae	67	117846	265854	4962574	no	total_size	0	-	-	-	-	-	-	-	0	-	-	-	-	-	-	-	-	-	-	-	-	-	-	-	-	-	-
SWEEP.PPR2.03.11.22	JBPRSC000000000	PRJNA1291254	Colonizing	INPATIENT_SWAB_NEONATAL	Rectal swab	03.11.22	3	11	22	NNU	PREM	NA	NA	NA	ESBL_Chromagar	Klebsiella pneumoniae	35	192522	446112	5058379	no	-	0	-	-	-	-	-	-	-	0	-	-	-	-	-	-	-	-	-	-	-	-	-	-	-	-	-	-
SWEEP.PPR12.17.11.22	JBPRSD000000000	PRJNA1291254	Colonizing	INPATIENT_SWAB_NEONATAL	Rectal swab	17.11.22	17	11	22	NNU	PREM	NA	NA	NA	ESBL_Chromagar	Klebsiella pneumoniae	56	125226	286808	4997363	no	total_size	0	-	-	-	-	-	-	-	0	-	-	-	-	-	-	-	-	-	-	-	-	-	-	-	-	-	-
SWEEP.PPR12.09.02.23	JBPRSE000000000	PRJNA1291254	Colonizing	INPATIENT_SWAB_NEONATAL	Rectal swab	09.02.23	9	2	23	NNU	PREM	NA	NA	NA	ESBL_Chromagar	Klebsiella pneumoniae	65	135150	289687	5019625	no	-	0	-	-	-	-	-	-	-	0	-	-	-	-	-	-	-	-	-	-	-	-	-	-	-	-	-	-
SWEEP.PPR11.17.11.22	JBPRSF000000000	PRJNA1291254	Colonizing	INPATIENT_SWAB_NEONATAL	Rectal swab	17.11.22	17	11	22	NNU	PREM	NA	NA	NA	ESBL_Chromagar	Klebsiella pneumoniae	45	182202	334665	5197046	no	-	0	-	-	-	-	-	-	-	0	-	-	-	-	-	-	-	-	-	-	-	-	-	-	-	-	-	-
SWEEP.PPR11.09.02.23	JBPRSG000000000	PRJNA1291254	Colonizing	INPATIENT_SWAB_NEONATAL	Rectal swab	09.02.23	9	2	23	NNU	PREM	NA	NA	NA	ESBL_Chromagar	Klebsiella pneumoniae	67	132028	370336	4987201	no	total_size	0	-	-	-	-	-	-	-	0	-	-	-	-	-	-	-	-	-	-	-	-	-	-	-	-	-	-
SWEEP.PPR10.24.02.23	JBPRSH000000000	PRJNA1291254	Colonizing	INPATIENT_SWAB_NEONATAL	Rectal swab	24.02.23	24	2	23	NNU	PREM	NA	NA	NA	ESBL_Chromagar	Klebsiella pneumoniae	85	99308	325534	5013497	no	-	0	-	-	-	-	-	-	-	0	-	-	-	-	-	-	-	-	-	-	-	-	-	-	-	-	-	-
SWEEP.PPR10.09.02.23	JBPRSI000000000	PRJNA1291254	Colonizing	INPATIENT_SWAB_NEONATAL	Rectal swab	09.02.23	9	2	23	NNU	PREM	NA	NA	NA	ESBL_Chromagar	Klebsiella pneumoniae	52	168734	370870	5036310	no	-	0	-	-	-	-	-	-	-	0	-	-	-	-	-	-	-	-	-	-	-	-	-	-	-	-	-	-
SWEEP.PPR10.07.12.22	JBPRSJ000000000	PRJNA1291254	Colonizing	INPATIENT_SWAB_NEONATAL	Rectal swab	07.12.22	7	12	22	NNU	PREM	NA	NA	NA	ESBL_Chromagar	Klebsiella pneumoniae	43	162244	413299	5192479	no	-	0	-	-	-	-	-	-	-	0	-	-	-	-	-	-	-	-	-	-	-	-	-	-	-	-	-	-
SWEEP.PPR1.26.01.23	JBPRSK000000000	PRJNA1291254	Colonizing	INPATIENT_SWAB_NEONATAL	Rectal swab	26.01.23	26	1	23	NNU	PREM	NA	NA	NA	ESBL_Chromagar	Klebsiella pneumoniae	187	39896	137958	5065267	no	-	0	-	-	-	-	-	-	-	0	-	-	-	-	-	-	-	-	-	-	-	-	-	-	-	-	-	-
SWEEP.PPR1.12.01.23	JBPRSL000000000	PRJNA1291254	Colonizing	INPATIENT_SWAB_NEONATAL	Rectal swab	12.01.23	12	1	23	NNU	PREM	NA	NA	NA	ESBL_Chromagar	Klebsiella pneumoniae	65	154827	431318	5288714	no	-	0	-	-	-	-	-	-	-	0	-	-	-	-	-	-	-	-	-	-	-	-	-	-	-	-	-	-
SWEEP.PPR1.06.04.23	JBPRSM000000000	PRJNA1291254	Colonizing	INPATIENT_SWAB_NEONATAL	Rectal swab	06.04.23	6	4	23	NNU	PREM	NA	NA	NA	ESBL_Chromagar	Klebsiella pneumoniae	50	142554	373233	4760975	no	total_size	0	-	-	-	-	-	-	-	0	-	-	-	-	-	-	-	-	-	-	-	-	-	-	-	-	-	-
SWEEP.PPR1.04.05.23	JBPRSN000000000	PRJNA1291254	Colonizing	INPATIENT_SWAB_NEONATAL	Rectal swab	04.05.23	4	5	23	NNU	PREM	NA	NA	NA	ESBL_Chromagar	Klebsiella pneumoniae	41	166041	329257	4878620	no	total_size	0	-	-	-	-	-	-	-	0	-	-	-	-	-	-	-	-	-	-	-	-	-	-	-	-	-	-
SWEEP.NPS2.28.08.23	JBPRSO000000000	PRJNA1291254	Colonizing	INPATIENT_SWAB_NEONATAL	Skin swab	28.08.23	28	8	23	NNU	NICU	NA	NA	NA	ESBL_Chromagar	Klebsiella pneumoniae	49	152151	427481	4917446	no	total_size	0	-	-	-	-	-	-	-	0	-	-	-	-	-	-	-	-	-	-	-	-	-	-	-	-	-	-
SWEEP.NPR6.20.04.23	JBPRSP000000000	PRJNA1291254	Colonizing	INPATIENT_SWAB_NEONATAL	Rectal swab	20.04.23	20	4	23	NNU	NICU	NA	NA	NA	ESBL_Chromagar	Klebsiella pneumoniae	52	135609	298555	4589329	no	total_size	0	-	-	-	-	-	-	-	0	-	-	-	-	-	-	-	-	-	-	-	-	-	-	-	-	-	-
SWEEP.NPR6.15.12.22	JBPRSQ000000000	PRJNA1291254	Colonizing	INPATIENT_SWAB_NEONATAL	Rectal swab	15.12.22	15	12	22	NNU	NICU	NA	NA	NA	ESBL_Chromagar	Klebsiella pneumoniae	92	71220	194971	4554612	no	total_size	0	-	-	-	-	-	-	-	0	-	-	-	-	-	-	-	-	-	-	-	-	-	-	-	-	-	-
SWEEP.NPR4.06.04.23	JBPRSR000000000	PRJNA1291254	Colonizing	INPATIENT_SWAB_NEONATAL	Rectal swab	06.04.23	6	4	23	NNU	NICU	NA	NA	NA	ESBL_Chromagar	Klebsiella pneumoniae	64	112622	273782	4810017	no	total_size	0	-	-	-	-	-	-	-	0	-	-	-	-	-	-	-	-	-	-	-	-	-	-	-	-	-	-
SWEEP.NPR2.07.12.22	JBPRSS000000000	PRJNA1291254	Colonizing	INPATIENT_SWAB_NEONATAL	Rectal swab	07.12.22	7	12	22	NNU	NICU	NA	NA	NA	ESBL_Chromagar	Klebsiella pneumoniae	44	173181	413097	5216028	no	-	0	-	-	-	-	-	-	-	0	-	-	-	-	-	-	-	-	-	-	-	-	-	-	-	-	-	-
SWEEP.NPR2.07.09.23	JBPRST000000000	PRJNA1291254	Colonizing	INPATIENT_SWAB_NEONATAL	Rectal swab	07.09.23	7	9	23	NNU	NICU	NA	NA	NA	ESBL_Chromagar	Klebsiella pneumoniae	49	140603	427380	4932421	no	total_size	0	-	-	-	-	-	-	-	0	-	-	-	-	-	-	-	-	-	-	-	-	-	-	-	-	-	-
SWEEP.NPR2.03.11.22	JBPRSU000000000	PRJNA1291254	Colonizing	INPATIENT_SWAB_NEONATAL	Rectal swab	03.11.22	3	11	22	NNU	NICU	NA	NA	NA	ESBL_Chromagar	Klebsiella pneumoniae	54	137126	413590	5038527	no	-	0	-	-	-	-	-	-	-	0	-	-	-	-	-	-	-	-	-	-	-	-	-	-	-	-	-	-
SWEEP.NPR1.19.05.23	JBPRSV000000000	PRJNA1291254	Colonizing	INPATIENT_SWAB_NEONATAL	Rectal swab	19.05.23	19	5	23	NNU	NICU	NA	NA	NA	ESBL_Chromagar	Klebsiella pneumoniae	41	171728	427481	4923976	no	total_size	0	-	-	-	-	-	-	-	0	-	-	-	-	-	-	-	-	-	-	-	-	-	-	-	-	-	-
C.SWEEP.FPR6.19.10.23	JBPRSW000000000	PRJNA1291254	Colonizing	INPATIENT_SWAB_NEONATAL	Rectal swab	19.10.23	19	10	23	NNU	FULLY	NA	NA	NA	ESBL_Chromagar	Klebsiella pneumoniae	48	167356	336341	4823255	no	total_size	0	-	-	-	-	-	-	-	0	-	-	-	-	-	-	-	-	-	-	-	-	-	-	-	-	-	-
SWEEP.IPR6.06.04.23	JBPRSX000000000	PRJNA1291254	Colonizing	INPATIENT_SWAB_NEONATAL	Rectal swab	06.04.23	6	4	23	NNU	ISOLATION	NA	NA	NA	ESBL_Chromagar	Klebsiella pneumoniae	73	109094	322786	4666124	no	total_size	0	-	-	-	-	-	-	-	0	-	-	-	-	-	-	-	-	-	-	-	-	-	-	-	-	-	-
SWEEP.FPR2.03.11.22	JBPRSY000000000	PRJNA1291254	Colonizing	INPATIENT_SWAB_NEONATAL	Rectal swab	03.11.22	3	11	22	NNU	FULLY	NA	NA	NA	ESBL_Chromagar	Klebsiella pneumoniae	49	173525	370870	5002743	no	-	0	-	-	-	-	-	-	-	0	-	-	-	-	-	-	-	-	-	-	-	-	-	-	-	-	-	-
SWEEP.FPS1.07.12.22	JBPRSZ000000000	PRJNA1291254	Colonizing	INPATIENT_SWAB_NEONATAL	Rectal swab	07.12.22	7	12	22	NNU	FULLY	NA	NA	NA	ESBL_Chromagar	Klebsiella pneumoniae	41	182582	408867	5039010	no	-	0	-	-	-	-	-	-	-	0	-	-	-	-	-	-	-	-	-	-	-	-	-	-	-	-	-	-
SWEEP.FPR9.29.06.23	JBPRTA000000000	PRJNA1291254	Colonizing	INPATIENT_SWAB_NEONATAL	Rectal swab	29.06.23	29	6	23	NNU	FULLY	NA	NA	NA	ESBL_Chromagar	Klebsiella pneumoniae	39	164468	452939	4762261	no	total_size	0	-	-	-	-	-	-	-	0	-	-	-	-	-	-	-	-	-	-	-	-	-	-	-	-	-	-
SWEEP.FPR9.26.01.23	JBPRTB000000000	PRJNA1291254	Colonizing	INPATIENT_SWAB_NEONATAL	Rectal swab	26.01.23	26	1	23	NNU	FULLY	NA	NA	NA	ESBL_Chromagar	Klebsiella pneumoniae	74	95079	204983	4880693	no	total_size	0	-	-	-	-	-	-	-	0	-	-	-	-	-	-	-	-	-	-	-	-	-	-	-	-	-	-
SWEEP.FPR9.24.02.23	JBPRTC000000000	PRJNA1291254	Colonizing	INPATIENT_SWAB_NEONATAL	Rectal swab	24.02.23	24	2	23	NNU	FULLY	NA	NA	NA	ESBL_Chromagar	Klebsiella pneumoniae	42	167734	470935	5060757	no	-	0	-	-	-	-	-	-	-	0	-	-	-	-	-	-	-	-	-	-	-	-	-	-	-	-	-	-
SWEEP.FPR9.15.12.22	JBPRTD000000000	PRJNA1291254	Colonizing	INPATIENT_SWAB_NEONATAL	Rectal swab	15.12.22	15	12	22	NNU	FULLY	NA	NA	NA	ESBL_Chromagar	Klebsiella pneumoniae	51	126896	408986	4985036	no	total_size	0	-	-	-	-	-	-	-	0	-	-	-	-	-	-	-	-	-	-	-	-	-	-	-	-	-	-
SWEEP.FPR9.09.02.23	JBPRTE000000000	PRJNA1291254	Colonizing	INPATIENT_SWAB_NEONATAL	Rectal swab	09.02.23	9	2	23	NNU	FULLY	NA	NA	NA	ESBL_Chromagar	Klebsiella pneumoniae	59	109324	314908	4992907	no	total_size	0	-	-	-	-	-	-	-	0	-	-	-	-	-	-	-	-	-	-	-	-	-	-	-	-	-	-
SWEEP.FPR9.04.05.23	JBPRTF000000000	PRJNA1291254	Colonizing	INPATIENT_SWAB_NEONATAL	Rectal swab	04.05.23	4	5	23	NNU	FULLY	NA	NA	NA	ESBL_Chromagar	Klebsiella pneumoniae	71	124456	284359	5027434	no	-	0	-	-	-	-	-	-	-	0	-	-	-	-	-	-	-	-	-	-	-	-	-	-	-	-	-	-
SWEEP.FPR7.26.01.23	JBPRTG000000000	PRJNA1291254	Colonizing	INPATIENT_SWAB_NEONATAL	Rectal swab	26.01.23	26	1	23	NNU	FULLY	NA	NA	NA	ESBL_Chromagar	Klebsiella pneumoniae	61	121742	229794	4658094	no	total_size	0	-	-	-	-	-	-	-	0	-	-	-	-	-	-	-	-	-	-	-	-	-	-	-	-	-	-
SWEEP.FPR7.07.12.22	JBPRTH000000000	PRJNA1291254	Colonizing	INPATIENT_SWAB_NEONATAL	Rectal swab	07.12.22	7	12	22	NNU	FULLY	NA	NA	NA	ESBL_Chromagar	Klebsiella pneumoniae	50	133178	301154	4911461	no	total_size	0	-	-	-	-	-	-	-	0	-	-	-	-	-	-	-	-	-	-	-	-	-	-	-	-	-	-
SWEEP.FPR6.07.12.22	JBPRTI000000000	PRJNA1291254	Colonizing	INPATIENT_SWAB_NEONATAL	Rectal swab	07.12.22	7	12	22	NNU	FULLY	NA	NA	NA	ESBL_Chromagar	Klebsiella pneumoniae	63	102992	401954	5032154	no	-	0	-	-	-	-	-	-	-	0	-	-	-	-	-	-	-	-	-	-	-	-	-	-	-	-	-	-
SWEEP.FPR5.26.01.23	JBPRTJ000000000	PRJNA1291254	Colonizing	INPATIENT_SWAB_NEONATAL	Rectal swab	26.01.23	26	1	23	NNU	FULLY	NA	NA	NA	ESBL_Chromagar	Klebsiella pneumoniae	56	141613	417011	4935152	no	total_size	0	-	-	-	-	-	-	-	0	-	-	-	-	-	-	-	-	-	-	-	-	-	-	-	-	-	-
SWEEP.FPR5.17.11.22	JBPRTK000000000	PRJNA1291254	Colonizing	INPATIENT_SWAB_NEONATAL	Rectal swab	17.11.22	17	11	22	NNU	FULLY	NA	NA	NA	ESBL_Chromagar	Klebsiella pneumoniae	42	160912	408713	5042017	no	-	0	-	-	-	-	-	-	-	0	-	-	-	-	-	-	-	-	-	-	-	-	-	-	-	-	-	-
SWEEP.FPR5.15.12.22	JBPRTL000000000	PRJNA1291254	Colonizing	INPATIENT_SWAB_NEONATAL	Rectal swab	15.12.22	15	12	22	NNU	FULLY	NA	NA	NA	ESBL_Chromagar	Klebsiella pneumoniae	43	138291	370542	5051695	no	-	0	-	-	-	-	-	-	-	0	-	-	-	-	-	-	-	-	-	-	-	-	-	-	-	-	-	-
SWEEP.FPR5.07.12.22	JBPRTM000000000	PRJNA1291254	Colonizing	INPATIENT_SWAB_NEONATAL	Rectal swab	07.12.22	7	12	22	NNU	FULLY	NA	NA	NA	ESBL_Chromagar	Klebsiella pneumoniae	66	120850	411231	5029767	no	-	0	-	-	-	-	-	-	-	0	-	-	-	-	-	-	-	-	-	-	-	-	-	-	-	-	-	-
SWEEP.FPR4.15.12.22	JBPRTN000000000	PRJNA1291254	Colonizing	INPATIENT_SWAB_NEONATAL	Rectal swab	15.12.22	15	12	22	NNU	FULLY	NA	NA	NA	ESBL_Chromagar	Klebsiella pneumoniae	37	187765	493351	5182697	no	-	0	-	-	-	-	-	-	-	0	-	-	-	-	-	-	-	-	-	-	-	-	-	-	-	-	-	-
SWEEP.FPR4.10.03.23	JBPRTO000000000	PRJNA1291254	Colonizing	INPATIENT_SWAB_NEONATAL	Rectal swab	10.03.23	10	3	23	NNU	FULLY	NA	NA	NA	ESBL_Chromagar	Klebsiella pneumoniae	53	169212	370870	4998959	no	total_size	0	-	-	-	-	-	-	-	0	-	-	-	-	-	-	-	-	-	-	-	-	-	-	-	-	-	-
SWEEP.FPR4.08.08.23	JBPRTP000000000	PRJNA1291254	Colonizing	INPATIENT_SWAB_NEONATAL	Rectal swab	08.08.23	8	8	23	NNU	FULLY	NA	NA	NA	ESBL_Chromagar	Klebsiella pneumoniae	55	152145	273811	4868665	no	total_size	0	-	-	-	-	-	-	-	0	-	-	-	-	-	-	-	-	-	-	-	-	-	-	-	-	-	-
SWEEP.FPR4.07.12.22	JBPRTQ000000000	PRJNA1291254	Colonizing	INPATIENT_SWAB_NEONATAL	Rectal swab	07.12.22	7	12	22	NNU	FULLY	NA	NA	NA	ESBL_Chromagar	Klebsiella pneumoniae	47	124529	334417	4614021	no	total_size	0	-	-	-	-	-	-	-	0	-	-	-	-	-	-	-	-	-	-	-	-	-	-	-	-	-	-
SWEEP.FPR3.26.01.23	JBPRTR000000000	PRJNA1291254	Colonizing	INPATIENT_SWAB_NEONATAL	Rectal swab	26.01.23	26	1	23	NNU	FULLY	NA	NA	NA	ESBL_Chromagar	Klebsiella pneumoniae	36	219523	600770	5057630	no	-	0	-	-	-	-	-	-	-	0	-	-	-	-	-	-	-	-	-	-	-	-	-	-	-	-	-	-
SWEEP.FPR2.24.02.23	JBPRTS000000000	PRJNA1291254	Colonizing	INPATIENT_SWAB_NEONATAL	Skin swab	24.02.23	24	2	23	NNU	FULLY	NA	NA	NA	ESBL_Chromagar	Klebsiella pneumoniae	50	152467	427380	4889126	no	total_size	0	-	-	-	-	-	-	-	0	-	-	-	-	-	-	-	-	-	-	-	-	-	-	-	-	-	-
SWEEP.FPR2.12.01.23	JBPRTT000000000	PRJNA1291254	Colonizing	INPATIENT_SWAB_NEONATAL	Rectal swab	12.01.23	12	1	23	NNU	FULLY	NA	NA	NA	ESBL_Chromagar	Klebsiella pneumoniae	73	106260	487346	4921996	no	total_size	0	-	-	-	-	-	-	-	0	-	-	-	-	-	-	-	-	-	-	-	-	-	-	-	-	-	-
SWEEP.FPR13.12.01.23	JBPRTU000000000	PRJNA1291254	Colonizing	INPATIENT_SWAB_NEONATAL	Rectal swab	12.01.23	12	1	23	NNU	FULLY	NA	NA	NA	ESBL_Chromagar	Klebsiella pneumoniae	35	182317	372730	4786340	no	total_size	0	-	-	-	-	-	-	-	0	-	-	-	-	-	-	-	-	-	-	-	-	-	-	-	-	-	-
SWEEP.SD5.19.05.23	JBPRTV000000000	PRJNA1291254	Env	ENVIRONMENTAL_SINK	Surface swab	19.05.23	19	5	23	NNU	NA	NA	NA	NA	ESBL_Chromagar	Klebsiella pneumoniae	188	152354	559035	5560288	no	-	0	-	-	-	-	-	-	-	0	-	-	-	-	-	-	-	-	-	-	-	-	-	-	-	-	-	-
SWEEP.PPS8.23.03.23	JBPRTW000000000	PRJNA1291254	Colonizing	INPATIENT_SWAB_NEONATAL	Skin swab	23.03.23	23	3	23	NNU	PREM	NA	NA	NA	ESBL_Chromagar	Klebsiella pneumoniae	302	123697	346882	5721249	no	-	0	-	-	-	-	-	-	-	0	-	-	-	-	-	-	-	-	-	-	-	-	-	-	-	-	-	-
CLIN.002826.dup	JBPRTX000000000	PRJNA1291254	BSI	BLOOD_NEONATAL	Blood Culture Media	28.02.23	28	2	23	NNU	NA	39	days	Male	Blood culture	Klebsiella pneumoniae	332	111503	530521	5465948	no	-	0	-	-	-	-	-	-	-	0	-	-	-	-	-	-	-	-	-	-	-	-	-	-	-	-	-	-
ENV.NNU.16.dextrose	JBPRTY000000000	PRJNA1291254	IV	ENVIRONMENTAL_IV_FLUIDS	Surface swab	28.03.23	28	3	23	NNU	NA	NA	NA	NA	Blood culture	Klebsiella pneumoniae	332	105140	523425	5466018	no	-	0	-	-	-	-	-	-	-	0	-	-	-	-	-	-	-	-	-	-	-	-	-	-	-	-	-	-
SWEEP.PPR9.18.07.23	JBPRTZ000000000	PRJNA1291254	Colonizing	INPATIENT_SWAB_NEONATAL	Rectal swab	18.07.23	18	7	23	NNU	PREM	NA	NA	NA	ESBL_Chromagar	Klebsiella pneumoniae	262	167337	427364	5591050	no	-	0	-	-	-	-	-	-	-	0	-	-	-	-	-	-	-	-	-	-	-	-	-	-	-	-	-	-
SWEEP.PPR9.09.02.23	JBPRUA000000000	PRJNA1291254	Colonizing	INPATIENT_SWAB_NEONATAL	Rectal swab	09.02.23	9	2	23	NNU	PREM	NA	NA	NA	ESBL_Chromagar	Klebsiella pneumoniae	219	142555	373233	5334203	no	-	0	-	-	-	-	-	-	-	0	-	-	-	-	-	-	-	-	-	-	-	-	-	-	-	-	-	-
SWEEP.PPR9.03.11.22	JBPRUB000000000	PRJNA1291254	Colonizing	INPATIENT_SWAB_NEONATAL	Rectal swab	03.11.22	3	11	22	NNU	PREM	NA	NA	NA	ESBL_Chromagar	Klebsiella pneumoniae	357	125210	408867	5615799	no	-	0	-	-	-	-	-	-	-	0	-	-	-	-	-	-	-	-	-	-	-	-	-	-	-	-	-	-
SWEEP.PPR8.2.04.05.23	JBPRUC000000000	PRJNA1291254	Colonizing	INPATIENT_SWAB_NEONATAL	Rectal swab	04.05.23	4	5	23	NNU	PREM	NA	NA	NA	ESBL_Chromagar	Klebsiella pneumoniae	299	121405	739343	5471627	no	-	0	-	-	-	-	-	-	-	0	-	-	-	-	-	-	-	-	-	-	-	-	-	-	-	-	-	-
SWEEP.PPR8.04.05.23	JBPRUD000000000	PRJNA1291254	Colonizing	INPATIENT_SWAB_NEONATAL	Rectal swab	04.05.23	4	5	23	NNU	PREM	NA	NA	NA	ESBL_Chromagar	Klebsiella pneumoniae	265	118244	343740	5625006	no	-	0	-	-	-	-	-	-	-	0	-	-	-	-	-	-	-	-	-	-	-	-	-	-	-	-	-	-
SWEEP.PPR7.29.06.23	JBPRUE000000000	PRJNA1291254	Colonizing	INPATIENT_SWAB_NEONATAL	Rectal swab	29.06.23	29	6	23	NNU	PREM	NA	NA	NA	ESBL_Chromagar	Klebsiella pneumoniae	285	145375	336800	5723480	no	-	0	-	-	-	-	-	-	-	0	-	-	-	-	-	-	-	-	-	-	-	-	-	-	-	-	-	-
SWEEP.PPR7.20.04.23	JBPRUF000000000	PRJNA1291254	Colonizing	INPATIENT_SWAB_NEONATAL	Rectal swab	20.04.23	20	4	23	NNU	PREM	NA	NA	NA	ESBL_Chromagar	Klebsiella pneumoniae	324	114377	322324	5723938	no	-	0	-	-	-	-	-	-	-	0	-	-	-	-	-	-	-	-	-	-	-	-	-	-	-	-	-	-
SWEEP.PPR7.03.11.22	JBPRUG000000000	PRJNA1291254	Colonizing	INPATIENT_SWAB_NEONATAL	Rectal swab	03.11.22	3	11	22	NNU	PREM	NA	NA	NA	ESBL_Chromagar	Klebsiella pneumoniae	226	174150	413103	5504498	no	-	0	-	-	-	-	-	-	-	0	-	-	-	-	-	-	-	-	-	-	-	-	-	-	-	-	-	-
SWEEP.PPR6.29.06.23	JBPRUH000000000	PRJNA1291254	Colonizing	INPATIENT_SWAB_NEONATAL	Rectal swab	29.06.23	29	6	23	NNU	PREM	NA	NA	NA	ESBL_Chromagar	Klebsiella pneumoniae	299	158259	322324	5723256	no	-	0	-	-	-	-	-	-	-	0	-	-	-	-	-	-	-	-	-	-	-	-	-	-	-	-	-	-
SWEEP.PPR6.28.07.23	JBPRUI000000000	PRJNA1291254	Colonizing	INPATIENT_SWAB_NEONATAL	Rectal swab	28.07.23	28	7	23	NNU	PREM	NA	NA	NA	ESBL_Chromagar	Klebsiella pneumoniae	243	167367	473412	5590025	no	-	0	-	-	-	-	-	-	-	0	-	-	-	-	-	-	-	-	-	-	-	-	-	-	-	-	-	-
SWEEP.PPR6.09.02.23	JBPRUJ000000000	PRJNA1291254	Colonizing	INPATIENT_SWAB_NEONATAL	Rectal swab	09.02.23	9	2	23	NNU	PREM	NA	NA	NA	ESBL_Chromagar	Klebsiella pneumoniae	283	145252	340650	5717508	no	-	0	-	-	-	-	-	-	-	0	-	-	-	-	-	-	-	-	-	-	-	-	-	-	-	-	-	-
SWEEP.PPR6.04.05.23	JBPRUK000000000	PRJNA1291254	Colonizing	INPATIENT_SWAB_NEONATAL	Rectal swab	04.05.23	4	5	23	NNU	PREM	NA	NA	NA	ESBL_Chromagar	Klebsiella pneumoniae	297	224148	346882	5775322	no	-	0	-	-	-	-	-	-	-	0	-	-	-	-	-	-	-	-	-	-	-	-	-	-	-	-	-	-
SWEEP.PPR5.28.07.23	JBPRUL000000000	PRJNA1291254	Colonizing	INPATIENT_SWAB_NEONATAL	Rectal swab	28.07.23	28	7	23	NNU	PREM	NA	NA	NA	ESBL_Chromagar	Klebsiella pneumoniae	317	139080	319500	5724275	no	-	0	-	-	-	-	-	-	-	0	-	-	-	-	-	-	-	-	-	-	-	-	-	-	-	-	-	-
SWEEP.PPR5.24.02.23	JBPRUM000000000	PRJNA1291254	Colonizing	INPATIENT_SWAB_NEONATAL	Rectal swab	24.02.23	24	2	23	NNU	PREM	NA	NA	NA	ESBL_Chromagar	Klebsiella pneumoniae	255	168063	336774	5717089	no	-	0	-	-	-	-	-	-	-	0	-	-	-	-	-	-	-	-	-	-	-	-	-	-	-	-	-	-
SWEEP.PPR5.23.03.23	JBPRUN000000000	PRJNA1291254	Colonizing	INPATIENT_SWAB_NEONATAL	Rectal swab	23.03.23	23	3	23	NNU	PREM	NA	NA	NA	ESBL_Chromagar	Klebsiella pneumoniae	260	106236	271450	5339638	no	-	0	-	-	-	-	-	-	-	0	-	-	-	-	-	-	-	-	-	-	-	-	-	-	-	-	-	-
SWEEP.PPR5.15.06.23	JBPRUO000000000	PRJNA1291254	Colonizing	INPATIENT_SWAB_NEONATAL	Rectal swab	15.06.23	15	6	23	NNU	PREM	NA	NA	NA	ESBL_Chromagar	Klebsiella pneumoniae	290	158259	346882	5723038	no	-	0	-	-	-	-	-	-	-	0	-	-	-	-	-	-	-	-	-	-	-	-	-	-	-	-	-	-
SWEEP.PPR5.09.02.23	JBPRUP000000000	PRJNA1291254	Colonizing	INPATIENT_SWAB_NEONATAL	Rectal swab	09.02.23	9	2	23	NNU	PREM	NA	NA	NA	ESBL_Chromagar	Klebsiella pneumoniae	208	143407	370870	5254896	no	-	0	-	-	-	-	-	-	-	0	-	-	-	-	-	-	-	-	-	-	-	-	-	-	-	-	-	-
SWEEP.PPR5.04.05.23	JBPRUQ000000000	PRJNA1291254	Colonizing	INPATIENT_SWAB_NEONATAL	Rectal swab	04.05.23	4	5	23	NNU	PREM	NA	NA	NA	ESBL_Chromagar	Klebsiella pneumoniae	309	137425	322324	5723583	no	-	0	-	-	-	-	-	-	-	0	-	-	-	-	-	-	-	-	-	-	-	-	-	-	-	-	-	-
SWEEP.PPR4.26.01.23	JBPRUR000000000	PRJNA1291254	Colonizing	INPATIENT_SWAB_NEONATAL	Rectal swab	26.01.23	26	1	23	NNU	PREM	NA	NA	NA	ESBL_Chromagar	Klebsiella pneumoniae	339	134998	360372	5718352	no	-	0	-	-	-	-	-	-	-	0	-	-	-	-	-	-	-	-	-	-	-	-	-	-	-	-	-	-
SWEEP.PPR4.20.04.23	JBPRUS000000000	PRJNA1291254	Colonizing	INPATIENT_SWAB_NEONATAL	Rectal swab	20.04.23	20	4	23	NNU	PREM	NA	NA	NA	ESBL_Chromagar	Klebsiella pneumoniae	205	141677	515946	5332184	no	-	0	-	-	-	-	-	-	-	0	-	-	-	-	-	-	-	-	-	-	-	-	-	-	-	-	-	-
SWEEP.PPR4.19.05.23	JBPRUT000000000	PRJNA1291254	Colonizing	INPATIENT_SWAB_NEONATAL	Rectal swab	19.05.23	19	5	23	NNU	PREM	NA	NA	NA	ESBL_Chromagar	Klebsiella pneumoniae	177	165459	373072	5430209	no	-	0	-	-	-	-	-	-	-	0	-	-	-	-	-	-	-	-	-	-	-	-	-	-	-	-	-	-
SWEEP.PPR4.04.05.23	JBPRUU000000000	PRJNA1291254	Colonizing	INPATIENT_SWAB_NEONATAL	Rectal swab	04.05.23	4	5	23	NNU	PREM	NA	NA	NA	ESBL_Chromagar	Klebsiella pneumoniae	288	173659	346882	5723087	no	-	0	-	-	-	-	-	-	-	0	-	-	-	-	-	-	-	-	-	-	-	-	-	-	-	-	-	-
SWEEP.PPR3.19.05.23	JBPRUV000000000	PRJNA1291254	Colonizing	INPATIENT_SWAB_NEONATAL	Rectal swab	19.05.23	19	5	23	NNU	PREM	NA	NA	NA	ESBL_Chromagar	Klebsiella pneumoniae	195	155600	311345	5331448	no	-	0	-	-	-	-	-	-	-	0	-	-	-	-	-	-	-	-	-	-	-	-	-	-	-	-	-	-
SWEEP.PPR3.04.05.23	JBPRUW000000000	PRJNA1291254	Colonizing	INPATIENT_SWAB_NEONATAL	Rectal swab	04.05.23	4	5	23	NNU	PREM	NA	NA	NA	ESBL_Chromagar	Klebsiella pneumoniae	178	142127	515989	5332354	no	-	0	-	-	-	-	-	-	-	0	-	-	-	-	-	-	-	-	-	-	-	-	-	-	-	-	-	-
SWEEP.PPR2.26.01.23	JBPRUX000000000	PRJNA1291254	Colonizing	INPATIENT_SWAB_NEONATAL	Rectal swab	26.01.23	26	1	23	NNU	PREM	NA	NA	NA	ESBL_Chromagar	Klebsiella pneumoniae	272	173491	346865	5718884	no	-	0	-	-	-	-	-	-	-	0	-	-	-	-	-	-	-	-	-	-	-	-	-	-	-	-	-	-
SWEEP.PPR2.15.12.22	JBPRUY000000000	PRJNA1291254	Colonizing	INPATIENT_SWAB_NEONATAL	Rectal swab	15.12.22	15	12	22	NNU	PREM	NA	NA	NA	ESBL_Chromagar	Klebsiella pneumoniae	635	79454	269145	6407888	no	-	0	-	-	-	-	-	-	-	0	-	-	-	-	-	-	-	-	-	-	-	-	-	-	-	-	-	-
SWEEP.PPR2.15.06.23	JBPRUZ000000000	PRJNA1291254	Colonizing	INPATIENT_SWAB_NEONATAL	Rectal swab	15.06.23	15	6	23	NNU	PREM	NA	NA	NA	ESBL_Chromagar	Klebsiella pneumoniae	189	167365	404583	5423247	no	-	0	-	-	-	-	-	-	-	0	-	-	-	-	-	-	-	-	-	-	-	-	-	-	-	-	-	-
SWEEP.PPR2.04.05.23	JBPRVA000000000	PRJNA1291254	Colonizing	INPATIENT_SWAB_NEONATAL	Rectal swab	04.05.23	4	5	23	NNU	PREM	NA	NA	NA	ESBL_Chromagar	Klebsiella pneumoniae	299	168063	336753	5723786	no	-	0	-	-	-	-	-	-	-	0	-	-	-	-	-	-	-	-	-	-	-	-	-	-	-	-	-	-
SWEEP.PPR13.18.07.23	JBPRVB000000000	PRJNA1291254	Colonizing	INPATIENT_SWAB_NEONATAL	Rectal swab	18.07.23	18	7	23	NNU	PREM	NA	NA	NA	ESBL_Chromagar	Klebsiella pneumoniae	375	114656	344625	5728747	no	-	0	-	-	-	-	-	-	-	0	-	-	-	-	-	-	-	-	-	-	-	-	-	-	-	-	-	-
ENV.NNU.22.dextrose	JBPRVC000000000	PRJNA1291254	IV	ENVIRONMENTAL_IV_FLUIDS	Surface swab	28.03.23	28	3	23	NNU	NA	NA	NA	NA	Blood culture	Klebsiella pneumoniae	345	105140	530521	5466931	no	-	0	-	-	-	-	-	-	-	0	-	-	-	-	-	-	-	-	-	-	-	-	-	-	-	-	-	-
SWEEP.PPR10.18.07.23	JBPRVD000000000	PRJNA1291254	Colonizing	INPATIENT_SWAB_NEONATAL	Rectal swab	18.07.23	18	7	23	NNU	PREM	NA	NA	NA	ESBL_Chromagar	Klebsiella pneumoniae	300	173659	360940	5723980	no	-	0	-	-	-	-	-	-	-	0	-	-	-	-	-	-	-	-	-	-	-	-	-	-	-	-	-	-
C.SWEEP.PPS11.19.05.23	JBPRVE000000000	PRJNA1291254	Colonizing	INPATIENT_SWAB_NEONATAL	Skin swab	19.05.23	19	5	23	NNU	PREM	NA	NA	NA	ESBL_Chromagar	Klebsiella pneumoniae	212	173659	379446	5674023	no	-	0	-	-	-	-	-	-	-	0	-	-	-	-	-	-	-	-	-	-	-	-	-	-	-	-	-	-
SWEEP.PPR1.28.07.23	JBPRVF000000000	PRJNA1291254	Colonizing	INPATIENT_SWAB_NEONATAL	Rectal swab	28.07.23	28	7	23	NNU	PREM	NA	NA	NA	ESBL_Chromagar	Klebsiella pneumoniae	205	127302	319746	5492181	no	-	0	-	-	-	-	-	-	-	0	-	-	-	-	-	-	-	-	-	-	-	-	-	-	-	-	-	-
SWEEP.PPR1.19.05.23	JBPRVG000000000	PRJNA1291254	Colonizing	INPATIENT_SWAB_NEONATAL	Rectal swab	19.05.23	19	5	23	NNU	PREM	NA	NA	NA	ESBL_Chromagar	Klebsiella pneumoniae	317	123696	346882	5724486	no	-	0	-	-	-	-	-	-	-	0	-	-	-	-	-	-	-	-	-	-	-	-	-	-	-	-	-	-
ENV.NNU.24.dextrose	JBPRVH000000000	PRJNA1291254	IV	ENVIRONMENTAL_IV_FLUIDS	Surface swab	28.03.23	28	3	23	NNU	NA	NA	NA	NA	Blood culture	Klebsiella pneumoniae	320	115333	523425	5466837	no	-	0	-	-	-	-	-	-	-	0	-	-	-	-	-	-	-	-	-	-	-	-	-	-	-	-	-	-
ENV.NNU.28.dextrose.dup	JBPRVI000000000	PRJNA1291254	IV	ENVIRONMENTAL_IV_FLUIDS	Surface swab	28.03.23	28	3	23	NNU	NA	NA	NA	NA	Blood culture	Klebsiella pneumoniae	305	105140	555015	5465378	no	-	0	-	-	-	-	-	-	-	0	-	-	-	-	-	-	-	-	-	-	-	-	-	-	-	-	-	-
C.SWEEP.FPS3.15.06.23.dup	JBPRVJ000000000	PRJNA1291254	Colonizing	INPATIENT_SWAB_NEONATAL	Skin swab	15.06.23	15	6	23	NNU	FULLY	NA	NA	NA	ESBL_Chromagar	Klebsiella pneumoniae	263	140689	427481	5591269	no	-	0	-	-	-	-	-	-	-	0	-	-	-	-	-	-	-	-	-	-	-	-	-	-	-	-	-	-
SWEEP.NPS3.24.02.23	JBPRVK000000000	PRJNA1291254	Colonizing	INPATIENT_SWAB_NEONATAL	Skin swab	24.02.23	24	2	23	NNU	NICU	NA	NA	NA	ESBL_Chromagar	Klebsiella pneumoniae	279	135729	427481	5592008	no	-	0	-	-	-	-	-	-	-	0	-	-	-	-	-	-	-	-	-	-	-	-	-	-	-	-	-	-
SWEEP.NPR4.18.07.23	JBPRVL000000000	PRJNA1291254	Colonizing	INPATIENT_SWAB_NEONATAL	Rectal swab	18.07.23	18	7	23	NNU	NICU	NA	NA	NA	ESBL_Chromagar	Klebsiella pneumoniae	307	120411	276316	5526027	no	-	0	-	-	-	-	-	-	-	0	-	-	-	-	-	-	-	-	-	-	-	-	-	-	-	-	-	-
SWEEP.NPR2.29.06.23	JBPRVM000000000	PRJNA1291254	Colonizing	INPATIENT_SWAB_NEONATAL	Rectal swab	29.06.23	29	6	23	NNU	NICU	NA	NA	NA	ESBL_Chromagar	Klebsiella pneumoniae	302	139080	336770	5723453	no	-	0	-	-	-	-	-	-	-	0	-	-	-	-	-	-	-	-	-	-	-	-	-	-	-	-	-	-
CLIN.MF5126.dup	JBPRVN000000000	PRJNA1291254	BSI	BLOOD_NEONATAL	Blood Culture Media	5.06.23	5	6	23	NNU	NA	6	days	Female	Blood culture	Klebsiella pneumoniae	166	177789	559035	5558816	no	-	0	-	-	-	-	-	-	-	0	-	-	-	-	-	-	-	-	-	-	-	-	-	-	-	-	-	-
SWEEP.NESINK2.26.01.23	JBPRVO000000000	PRJNA1291254	Env	ENVIRONMENTAL_SINK	Surface swab	26.01.23	26	1	23	NNU	NA	NA	NA	NA	ESBL_Chromagar	Klebsiella pneumoniae	577	167734	512217	5535309	no	-	0	-	-	-	-	-	-	-	0	-	-	-	-	-	-	-	-	-	-	-	-	-	-	-	-	-	-
SWEEP.IPR2.29.06.23	JBPRVP000000000	PRJNA1291254	Colonizing	INPATIENT_SWAB_NEONATAL	Rectal swab	29.06.23	29	6	23	NNU	ISOLATION	NA	NA	NA	ESBL_Chromagar	Klebsiella pneumoniae	253	168063	322324	5716351	no	-	0	-	-	-	-	-	-	-	0	-	-	-	-	-	-	-	-	-	-	-	-	-	-	-	-	-	-
SWEEP.IPR2.26.01.23	JBPRVQ000000000	PRJNA1291254	Colonizing	INPATIENT_SWAB_NEONATAL	Rectal swab	26.01.23	26	1	23	NNU	ISOLATION	NA	NA	NA	ESBL_Chromagar	Klebsiella pneumoniae	172	185514	451791	5316498	no	-	0	-	-	-	-	-	-	-	0	-	-	-	-	-	-	-	-	-	-	-	-	-	-	-	-	-	-
SWEEP.IPR2.18.07.23	JBPRVR000000000	PRJNA1291254	Colonizing	INPATIENT_SWAB_NEONATAL	Rectal swab	18.07.23	18	7	23	NNU	ISOLATION	NA	NA	NA	ESBL_Chromagar	Klebsiella pneumoniae	265	131836	427364	5589125	no	-	0	-	-	-	-	-	-	-	0	-	-	-	-	-	-	-	-	-	-	-	-	-	-	-	-	-	-
SWEEP.IPR1.24.02.23	JBPRVS000000000	PRJNA1291254	Colonizing	INPATIENT_SWAB_NEONATAL	Rectal swab	24.02.23	24	2	23	NNU	ISOLATION	NA	NA	NA	ESBL_Chromagar	Klebsiella pneumoniae	300	146520	346884	5723021	no	-	0	-	-	-	-	-	-	-	0	-	-	-	-	-	-	-	-	-	-	-	-	-	-	-	-	-	-
SWEEP.IPR1.06.04.23	JBPRVT000000000	PRJNA1291254	Colonizing	INPATIENT_SWAB_NEONATAL	Rectal swab	06.04.23	6	4	23	NNU	ISOLATION	NA	NA	NA	ESBL_Chromagar	Klebsiella pneumoniae	213	135291	373563	5286936	no	-	0	-	-	-	-	-	-	-	0	-	-	-	-	-	-	-	-	-	-	-	-	-	-	-	-	-	-
SWEEP.FPS7.08.08.23	JBPRVU000000000	PRJNA1291254	Colonizing	INPATIENT_SWAB_NEONATAL	Skin swab	08.08.23	8	8	23	NNU	FULLY	NA	NA	NA	ESBL_Chromagar	Klebsiella pneumoniae	249	135424	427364	5590771	no	-	0	-	-	-	-	-	-	-	0	-	-	-	-	-	-	-	-	-	-	-	-	-	-	-	-	-	-
SWEEP.FPS10.20.04.23	JBPRVV000000000	PRJNA1291254	Colonizing	INPATIENT_SWAB_NEONATAL	Skin swab	20.04.23	20	4	23	NNU	FULLY	NA	NA	NA	ESBL_Chromagar	Klebsiella pneumoniae	651	80393	244186	5823640	no	-	0	-	-	-	-	-	-	-	0	-	-	-	-	-	-	-	-	-	-	-	-	-	-	-	-	-	-
SWEEP.FPR9.28.07.23	JBPRVW000000000	PRJNA1291254	Colonizing	INPATIENT_SWAB_NEONATAL	Rectal swab	28.07.23	28	7	23	NNU	FULLY	NA	NA	NA	ESBL_Chromagar	Klebsiella pneumoniae	262	134243	471756	5591329	no	-	0	-	-	-	-	-	-	-	0	-	-	-	-	-	-	-	-	-	-	-	-	-	-	-	-	-	-
CLIN.MF1897	JBPRVX000000000	PRJNA1291254	BSI	BLOOD_NEONATAL	Blood Culture Media	9.03.23	9	3	23	NNU	NA	4	days	Male	Blood culture	Klebsiella pneumoniae	334	99245	269752	5467289	no	-	0	-	-	-	-	-	-	-	0	-	-	-	-	-	-	-	-	-	-	-	-	-	-	-	-	-	-
SWEEP.FPR9.18.07.23	JBPRVY000000000	PRJNA1291254	Colonizing	INPATIENT_SWAB_NEONATAL	Rectal swab	18.07.23	18	7	23	NNU	FULLY	NA	NA	NA	ESBL_Chromagar	Klebsiella pneumoniae	192	173485	557013	5556630	no	-	0	-	-	-	-	-	-	-	0	-	-	-	-	-	-	-	-	-	-	-	-	-	-	-	-	-	-
SWEEP.FPR8.29.06.23	JBPRVZ000000000	PRJNA1291254	Colonizing	INPATIENT_SWAB_NEONATAL	Rectal swab	29.06.23	29	6	23	NNU	FULLY	NA	NA	NA	ESBL_Chromagar	Klebsiella pneumoniae	170	167320	518150	5422911	no	-	0	-	-	-	-	-	-	-	0	-	-	-	-	-	-	-	-	-	-	-	-	-	-	-	-	-	-
SWEEP.FPR8.24.02.23	JBPRWA000000000	PRJNA1291254	Colonizing	INPATIENT_SWAB_NEONATAL	Rectal swab	24.02.23	24	2	23	NNU	FULLY	NA	NA	NA	ESBL_Chromagar	Klebsiella pneumoniae	239	140661	341273	5588823	no	-	0	-	-	-	-	-	-	-	0	-	-	-	-	-	-	-	-	-	-	-	-	-	-	-	-	-	-
SWEEP.FPR8.15.06.23	JBPRWB000000000	PRJNA1291254	Colonizing	INPATIENT_SWAB_NEONATAL	Rectal swab	15.06.23	15	6	23	NNU	FULLY	NA	NA	NA	ESBL_Chromagar	Klebsiella pneumoniae	183	167320	448842	5423644	no	-	0	-	-	-	-	-	-	-	0	-	-	-	-	-	-	-	-	-	-	-	-	-	-	-	-	-	-
CLIN.MF9345.2	JBPRWC000000000	PRJNA1291254	BSI	BLOOD_NEONATAL	Blood Culture Media	9.11.22	9	11	22	NNU	NA	7	days	Male	Blood culture	Klebsiella pneumoniae	335	137885	408860	5614135	no	-	0	-	-	-	-	-	-	-	0	-	-	-	-	-	-	-	-	-	-	-	-	-	-	-	-	-	-
SWEEP.FPR7.15.12.22	JBPRWD000000000	PRJNA1291254	Colonizing	INPATIENT_SWAB_NEONATAL	Rectal swab	15.12.22	15	12	22	NNU	FULLY	NA	NA	NA	ESBL_Chromagar	Klebsiella pneumoniae	408	88121	202472	5607691	no	-	0	-	-	-	-	-	-	-	0	-	-	-	-	-	-	-	-	-	-	-	-	-	-	-	-	-	-
SWEEP.FPR7.12.01.23	JBPRWE000000000	PRJNA1291254	Colonizing	INPATIENT_SWAB_NEONATAL	Rectal swab	12.01.23	12	1	23	NNU	FULLY	NA	NA	NA	ESBL_Chromagar	Klebsiella pneumoniae	154	281245	728946	5359439	no	-	0	-	-	-	-	-	-	-	0	-	-	-	-	-	-	-	-	-	-	-	-	-	-	-	-	-	-
SWEEP.FPR6.28.07.23	JBPRWF000000000	PRJNA1291254	Colonizing	INPATIENT_SWAB_NEONATAL	Rectal swab	28.07.23	28	7	23	NNU	FULLY	NA	NA	NA	ESBL_Chromagar	Klebsiella pneumoniae	319	124390	345825	5524984	no	-	0	-	-	-	-	-	-	-	0	-	-	-	-	-	-	-	-	-	-	-	-	-	-	-	-	-	-
SWEEP.FPR6.24.02.23	JBPRWG000000000	PRJNA1291254	Colonizing	INPATIENT_SWAB_NEONATAL	Rectal swab	24.02.23	24	2	23	NNU	FULLY	NA	NA	NA	ESBL_Chromagar	Klebsiella pneumoniae	259	152261	427481	5557215	no	-	0	-	-	-	-	-	-	-	0	-	-	-	-	-	-	-	-	-	-	-	-	-	-	-	-	-	-
SWEEP.FPR6.19.05.23	JBPRWH000000000	PRJNA1291254	Colonizing	INPATIENT_SWAB_NEONATAL	Rectal swab	19.05.23	19	5	23	NNU	FULLY	NA	NA	NA	ESBL_Chromagar	Klebsiella pneumoniae	540	110785	319925	6360739	no	-	0	-	-	-	-	-	-	-	0	-	-	-	-	-	-	-	-	-	-	-	-	-	-	-	-	-	-
SWEEP.FPR6.12.01.23	JBPRWI000000000	PRJNA1291254	Colonizing	INPATIENT_SWAB_NEONATAL	Rectal swab	12.01.23	12	1	23	NNU	FULLY	NA	NA	NA	ESBL_Chromagar	Klebsiella pneumoniae	218	276119	600953	5450690	no	-	0	-	-	-	-	-	-	-	0	-	-	-	-	-	-	-	-	-	-	-	-	-	-	-	-	-	-
SWEEP.FPR6.04.05.23	JBPRWJ000000000	PRJNA1291254	Colonizing	INPATIENT_SWAB_NEONATAL	Rectal swab	04.05.23	4	5	23	NNU	FULLY	NA	NA	NA	ESBL_Chromagar	Klebsiella pneumoniae	249	158320	336759	5717368	no	-	0	-	-	-	-	-	-	-	0	-	-	-	-	-	-	-	-	-	-	-	-	-	-	-	-	-	-
SWEEP.FPR5.29.06.23	JBPRWK000000000	PRJNA1291254	Colonizing	INPATIENT_SWAB_NEONATAL	Rectal swab	29.06.23	29	6	23	NNU	FULLY	NA	NA	NA	ESBL_Chromagar	Klebsiella pneumoniae	297	125009	290262	5526244	no	-	0	-	-	-	-	-	-	-	0	-	-	-	-	-	-	-	-	-	-	-	-	-	-	-	-	-	-
CLIN.003477.dup	JBPRWL000000000	PRJNA1291254	BSI	BLOOD_NEONATAL	Blood Culture Media	13.03.23	13	3	23	NNU	NA	1	days	Male	Blood culture	Klebsiella pneumoniae	353	111611	523425	5468477	no	-	0	-	-	-	-	-	-	-	0	-	-	-	-	-	-	-	-	-	-	-	-	-	-	-	-	-	-
CLIN.MF1808	JBPRWN000000000	PRJNA1291254	BSI	BLOOD_NEONATAL	Blood Culture Media	9.03.23	9	3	23	NNU	NA	78	days	Female	Blood culture	Klebsiella pneumoniae	248	105293	374060	5307003	no	-	0	-	-	-	-	-	-	-	0	-	-	-	-	-	-	-	-	-	-	-	-	-	-	-	-	-	-
SWEEP.FPR4.29.06.23	JBPRWO000000000	PRJNA1291254	Colonizing	INPATIENT_SWAB_NEONATAL	Rectal swab	29.06.23	29	6	23	NNU	FULLY	NA	NA	NA	ESBL_Chromagar	Klebsiella pneumoniae	284	93407	335901	5589222	no	-	0	-	-	-	-	-	-	-	0	-	-	-	-	-	-	-	-	-	-	-	-	-	-	-	-	-	-
SWEEP.FPR4.24.02.23	JBPRWP000000000	PRJNA1291254	Colonizing	INPATIENT_SWAB_NEONATAL	Rectal swab	24.02.23	24	2	23	NNU	FULLY	NA	NA	NA	ESBL_Chromagar	Klebsiella pneumoniae	284	167555	394276	5512538	no	-	0	-	-	-	-	-	-	-	0	-	-	-	-	-	-	-	-	-	-	-	-	-	-	-	-	-	-
ENV.NNU.26.dextrose	JBPRWQ000000000	PRJNA1291254	IV	ENVIRONMENTAL_IV_FLUIDS	Surface swab	28.03.23	28	3	23	NNU	NA	NA	NA	NA	Blood culture	Klebsiella pneumoniae	318	99245	523425	5465932	no	-	0	-	-	-	-	-	-	-	0	-	-	-	-	-	-	-	-	-	-	-	-	-	-	-	-	-	-
SWEEP.FPR4.09.02.23	JBPRWR000000000	PRJNA1291254	Colonizing	INPATIENT_SWAB_NEONATAL	Rectal swab	09.02.23	9	2	23	NNU	FULLY	NA	NA	NA	ESBL_Chromagar	Klebsiella pneumoniae	267	165629	512284	5471181	no	-	0	-	-	-	-	-	-	-	0	-	-	-	-	-	-	-	-	-	-	-	-	-	-	-	-	-	-
SWEEP.FPR4.04.05.23	JBPRWS000000000	PRJNA1291254	Colonizing	INPATIENT_SWAB_NEONATAL	Rectal swab	04.05.23	4	5	23	NNU	FULLY	NA	NA	NA	ESBL_Chromagar	Klebsiella pneumoniae	284	173659	347101	5723812	no	-	0	-	-	-	-	-	-	-	0	-	-	-	-	-	-	-	-	-	-	-	-	-	-	-	-	-	-
SWEEP.FPR3.24.02.23	JBPRWT000000000	PRJNA1291254	Colonizing	INPATIENT_SWAB_NEONATAL	Rectal swab	24.02.23	24	2	23	NNU	FULLY	NA	NA	NA	ESBL_Chromagar	Klebsiella pneumoniae	257	152151	427481	5589761	no	-	0	-	-	-	-	-	-	-	0	-	-	-	-	-	-	-	-	-	-	-	-	-	-	-	-	-	-
ENV.NNU.18.dextrose	JBPRWU000000000	PRJNA1291254	IV	ENVIRONMENTAL_IV_FLUIDS	Surface swab	28.03.23	28	3	23	NNU	NA	NA	NA	NA	Blood culture	Klebsiella pneumoniae	306	115333	555611	5465753	no	-	0	-	-	-	-	-	-	-	0	-	-	-	-	-	-	-	-	-	-	-	-	-	-	-	-	-	-
SWEEP.FPR3.15.06.23	JBPRWV000000000	PRJNA1291254	Colonizing	INPATIENT_SWAB_NEONATAL	Rectal swab	15.06.23	15	6	23	NNU	FULLY	NA	NA	NA	ESBL_Chromagar	Klebsiella pneumoniae	269	134246	427481	5590529	no	-	0	-	-	-	-	-	-	-	0	-	-	-	-	-	-	-	-	-	-	-	-	-	-	-	-	-	-
SWEEP.FPR2.19.05.23	JBPRWW000000000	PRJNA1291254	Colonizing	INPATIENT_SWAB_NEONATAL	Rectal swab	19.05.23	19	5	23	NNU	FULLY	NA	NA	NA	ESBL_Chromagar	Klebsiella pneumoniae	449	109592	375129	6371113	no	-	0	-	-	-	-	-	-	-	0	-	-	-	-	-	-	-	-	-	-	-	-	-	-	-	-	-	-
SWEEP.FPR2.08.08.23	JBPRWX000000000	PRJNA1291254	Colonizing	INPATIENT_SWAB_NEONATAL	Rectal swab	08.08.23	8	8	23	NNU	FULLY	NA	NA	NA	ESBL_Chromagar	Klebsiella pneumoniae	353	132483	322324	5731012	no	-	0	-	-	-	-	-	-	-	0	-	-	-	-	-	-	-	-	-	-	-	-	-	-	-	-	-	-
C.SWEEP.FPR11.19.05.23	JBPRWY000000000	PRJNA1291254	Colonizing	INPATIENT_SWAB_NEONATAL	Rectal swab	19.05.23	19	5	23	NNU	FULLY	NA	NA	NA	ESBL_Chromagar	Klebsiella pneumoniae	210	158253	336753	5674073	no	-	0	-	-	-	-	-	-	-	0	-	-	-	-	-	-	-	-	-	-	-	-	-	-	-	-	-	-
CLIN.MF2743.dup	JBPRWZ000000000	PRJNA1291254	BSI	BLOOD_NEONATAL	Blood Culture Media	28.03.23	28	3	23	NNU	NA	1	days	Female	Blood culture	Klebsiella pneumoniae	343	105146	523425	5467294	no	-	0	-	-	-	-	-	-	-	0	-	-	-	-	-	-	-	-	-	-	-	-	-	-	-	-	-	-
SWEEP.FPR12.18.07.23	JBPRXA000000000	PRJNA1291254	Colonizing	INPATIENT_SWAB_NEONATAL	Rectal swab	18.07.23	18	7	23	NNU	FULLY	NA	NA	NA	ESBL_Chromagar	Klebsiella pneumoniae	319	128130	262214	5527355	no	-	0	-	-	-	-	-	-	-	0	-	-	-	-	-	-	-	-	-	-	-	-	-	-	-	-	-	-
C.SWEEP.PPR4.20.04.23	JBPRXB000000000	PRJNA1291254	Colonizing	INPATIENT_SWAB_NEONATAL	Rectal swab	20.04.23	20	4	23	NNU	PREM	NA	NA	NA	ESBL_Chromagar	Klebsiella pneumoniae	178	185514	735687	5331054	no	-	0	-	-	-	-	-	-	-	0	-	-	-	-	-	-	-	-	-	-	-	-	-	-	-	-	-	-
SWEEP.FPR11.19.05.23	JBPRXC000000000	PRJNA1291254	Colonizing	INPATIENT_SWAB_NEONATAL	Rectal swab	19.05.23	19	5	23	NNU	FULLY	NA	NA	NA	ESBL_Chromagar	Klebsiella pneumoniae	216	165512	336751	5673998	no	-	0	-	-	-	-	-	-	-	0	-	-	-	-	-	-	-	-	-	-	-	-	-	-	-	-	-	-
SWEEP.FPR10.29.06.23	JBPRXD000000000	PRJNA1291254	Colonizing	INPATIENT_SWAB_NEONATAL	Rectal swab	29.06.23	29	6	23	NNU	FULLY	NA	NA	NA	ESBL_Chromagar	Klebsiella pneumoniae	191	128469	370708	5553154	no	-	0	-	-	-	-	-	-	-	0	-	-	-	-	-	-	-	-	-	-	-	-	-	-	-	-	-	-
SWEEP.FPR10.28.07.23	JBPRXE000000000	PRJNA1291254	Colonizing	INPATIENT_SWAB_NEONATAL	Rectal swab	28.07.23	28	7	23	NNU	FULLY	NA	NA	NA	ESBL_Chromagar	Klebsiella pneumoniae	647	135608	427380	5790523	no	-	0	-	-	-	-	-	-	-	0	-	-	-	-	-	-	-	-	-	-	-	-	-	-	-	-	-	-
SWEEP.FPR10.06.04.23	JBPRXF000000000	PRJNA1291254	Colonizing	INPATIENT_SWAB_NEONATAL	Rectal swab	06.04.23	6	4	23	NNU	FULLY	NA	NA	NA	ESBL_Chromagar	Klebsiella pneumoniae	383	164693	565750	5748280	no	-	1	iuc 1	1	1	1	1	1	-	29	clb 2	2	2	2	2	2	2	2	3	2	2	2	2	2	2	2	-	-
SWEEP.FPR1.28.07.23	JBPRXG000000000	PRJNA1291254	Colonizing	INPATIENT_SWAB_NEONATAL	Rectal swab	28.07.23	28	7	23	NNU	FULLY	NA	NA	NA	ESBL_Chromagar	Klebsiella pneumoniae	225	152151	427364	5584914	no	-	0	-	-	-	-	-	-	-	0	-	-	-	-	-	-	-	-	-	-	-	-	-	-	-	-	-	-
SWEEP.FPR1.24.02.23	JBPRXH000000000	PRJNA1291254	Colonizing	INPATIENT_SWAB_NEONATAL	Rectal swab	24.02.23	24	2	23	NNU	FULLY	NA	NA	NA	ESBL_Chromagar	Klebsiella pneumoniae	602	167327	427380	5807904	no	-	0	-	-	-	-	-	-	-	0	-	-	-	-	-	-	-	-	-	-	-	-	-	-	-	-	-	-
SWEEP.FPR1.23.03.23	JBPRXI000000000	PRJNA1291254	Colonizing	INPATIENT_SWAB_NEONATAL	Rectal swab	23.03.23	23	3	23	NNU	FULLY	NA	NA	NA	ESBL_Chromagar	Klebsiella pneumoniae	339	137416	444144	5725980	no	-	0	-	-	-	-	-	-	-	0	-	-	-	-	-	-	-	-	-	-	-	-	-	-	-	-	-	-
SWEEP.FPR1.13.07.23	JBPRXJ000000000	PRJNA1291254	Colonizing	INPATIENT_SWAB_NEONATAL	Rectal swab	13.07.23	13	7	23	NNU	FULLY	NA	NA	NA	ESBL_Chromagar	Klebsiella pneumoniae	305	139080	322324	5723951	no	-	0	-	-	-	-	-	-	-	0	-	-	-	-	-	-	-	-	-	-	-	-	-	-	-	-	-	-
SWEEP.FPR1.07.12.22	JBPRXK000000000	PRJNA1291254	Colonizing	INPATIENT_SWAB_NEONATAL	Rectal swab	07.12.22	7	12	22	NNU	FULLY	NA	NA	NA	ESBL_Chromagar	Klebsiella pneumoniae	379	123066	367172	5616030	no	-	0	-	-	-	-	-	-	-	0	-	-	-	-	-	-	-	-	-	-	-	-	-	-	-	-	-	-
SWEEP.FPR1.04.05.23	JBPRXL000000000	PRJNA1291254	Colonizing	INPATIENT_SWAB_NEONATAL	Rectal swab	04.05.23	4	5	23	NNU	FULLY	NA	NA	NA	ESBL_Chromagar	Klebsiella pneumoniae	283	200549	409236	5722818	no	-	0	-	-	-	-	-	-	-	0	-	-	-	-	-	-	-	-	-	-	-	-	-	-	-	-	-	-
SWEEP.APR7.24.02.23	JBPRXM000000000	PRJNA1291254	Colonizing	INPATIENT_SWAB_NEONATAL	Rectal swab	24.02.23	24	2	23	NNU	FATTENING	NA	NA	NA	ESBL_Chromagar	Klebsiella pneumoniae	328	135424	427380	5796099	no	-	0	-	-	-	-	-	-	-	0	-	-	-	-	-	-	-	-	-	-	-	-	-	-	-	-	-	-
SWEEP.APR5.26.01.23	JBPRXN000000000	PRJNA1291254	Colonizing	INPATIENT_SWAB_NEONATAL	Rectal swab	26.01.23	26	1	23	NNU	FATTENING	NA	NA	NA	ESBL_Chromagar	Klebsiella pneumoniae	153	281245	592090	5375277	no	-	0	-	-	-	-	-	-	-	0	-	-	-	-	-	-	-	-	-	-	-	-	-	-	-	-	-	-
SWEEP.APR5.04.05.23	JBPRXO000000000	PRJNA1291254	Colonizing	INPATIENT_SWAB_NEONATAL	Rectal swab	04.05.23	4	5	23	NNU	FATTENING	NA	NA	NA	ESBL_Chromagar	Klebsiella pneumoniae	184	174759	509053	5331740	no	-	0	-	-	-	-	-	-	-	0	-	-	-	-	-	-	-	-	-	-	-	-	-	-	-	-	-	-
C.SWEEP.APS6.04.05.23	JBPRXP000000000	PRJNA1291254	Colonizing	INPATIENT_SWAB_NEONATAL	Skin swab	04.05.23	4	5	23	NNU	FATTENING	NA	NA	NA	ESBL_Chromagar	Klebsiella pneumoniae	265	173598	480473	5714039	no	-	0	-	-	-	-	-	-	-	0	-	-	-	-	-	-	-	-	-	-	-	-	-	-	-	-	-	-
SWEEP.APR2.24.02.23	JBPRXQ000000000	PRJNA1291254	Colonizing	INPATIENT_SWAB_NEONATAL	Rectal swab	24.02.23	24	2	23	NNU	FATTENING	NA	NA	NA	ESBL_Chromagar	Klebsiella pneumoniae	395	210708	592148	5557519	no	-	0	-	-	-	-	-	-	-	0	-	-	-	-	-	-	-	-	-	-	-	-	-	-	-	-	-	-
SWEEP.APR2.04.05.23	JBPRXR000000000	PRJNA1291254	Colonizing	INPATIENT_SWAB_NEONATAL	Rectal swab	04.05.23	4	5	23	NNU	FATTENING	NA	NA	NA	ESBL_Chromagar	Klebsiella pneumoniae	210	173659	355249	5673304	no	-	0	-	-	-	-	-	-	-	0	-	-	-	-	-	-	-	-	-	-	-	-	-	-	-	-	-	-
SWEEP.APR1.07.09.23	JBPRXS000000000	PRJNA1291254	Colonizing	INPATIENT_SWAB_NEONATAL	Rectal swab	07.09.23	7	9	23	NNU	FATTENING	NA	NA	NA	ESBL_Chromagar	Klebsiella pneumoniae	286	140603	335979	5591818	no	-	0	-	-	-	-	-	-	-	0	-	-	-	-	-	-	-	-	-	-	-	-	-	-	-	-	-	-
SWEEP.PPR11.21.09.23	JBPRXT000000000	PRJNA1291254	Colonizing	INPATIENT_SWAB_NEONATAL	Rectal swab	21.09.23	21	9	23	NNU	PREM	NA	NA	NA	ESBL_Chromagar	Klebsiella pneumoniae	176	151389	559035	5554010	no	-	0	-	-	-	-	-	-	-	0	-	-	-	-	-	-	-	-	-	-	-	-	-	-	-	-	-	-
SWEEP.PPR9.21.09.23	JBPRXU000000000	PRJNA1291254	Colonizing	INPATIENT_SWAB_NEONATAL	Rectal swab	21.09.23	21	9	23	NNU	PREM	NA	NA	NA	ESBL_Chromagar	Klebsiella pneumoniae	276	140661	427380	5592512	no	-	0	-	-	-	-	-	-	-	0	-	-	-	-	-	-	-	-	-	-	-	-	-	-	-	-	-	-
SWEEP.PPR11.02.11.23	JBPRXV000000000	PRJNA1291254	Colonizing	INPATIENT_SWAB_NEONATAL	Rectal swab	02.11.23	2	11	23	NNU	PREM	NA	NA	NA	ESBL_Chromagar	Klebsiella pneumoniae	250	134246	427481	5590048	no	-	0	-	-	-	-	-	-	-	0	-	-	-	-	-	-	-	-	-	-	-	-	-	-	-	-	-	-
SWEEP.FPR12.28.08.23	JBPRXW000000000	PRJNA1291254	Colonizing	INPATIENT_SWAB_NEONATAL	Rectal swab	28.08.23	28	8	23	NNU	FULLY	NA	NA	NA	ESBL_Chromagar	Klebsiella pneumoniae	251	159618	472500	5589392	no	-	0	-	-	-	-	-	-	-	0	-	-	-	-	-	-	-	-	-	-	-	-	-	-	-	-	-	-
SWEEP.NPS6.02.11.23	JBPRXX000000000	PRJNA1291254	Colonizing	INPATIENT_SWAB_NEONATAL	Skin swab	02.11.23	2	11	23	NNU	NICU	NA	NA	NA	ESBL_Chromagar	Klebsiella pneumoniae	282	199444	474005	5633815	no	-	0	-	-	-	-	-	-	-	0	-	-	-	-	-	-	-	-	-	-	-	-	-	-	-	-	-	-
SWEEP.FPR11.28.08.23	JBPRXY000000000	PRJNA1291254	Colonizing	INPATIENT_SWAB_NEONATAL	Rectal swab	28.08.23	28	8	23	NNU	FULLY	NA	NA	NA	ESBL_Chromagar	Klebsiella pneumoniae	238	152151	427364	5589297	no	-	0	-	-	-	-	-	-	-	0	-	-	-	-	-	-	-	-	-	-	-	-	-	-	-	-	-	-
SWEEP.FPR7.02.11.23	JBPRXZ000000000	PRJNA1291254	Colonizing	INPATIENT_SWAB_NEONATAL	Rectal swab	02.11.23	2	11	23	NNU	FULLY	NA	NA	NA	ESBL_Chromagar	Klebsiella pneumoniae	271	113519	335340	5585994	no	-	0	-	-	-	-	-	-	-	0	-	-	-	-	-	-	-	-	-	-	-	-	-	-	-	-	-	-
SWEEP.FPR4.28.08.23	JBPRYA000000000	PRJNA1291254	Colonizing	INPATIENT_SWAB_NEONATAL	Rectal swab	28.08.23	28	8	23	NNU	FULLY	NA	NA	NA	ESBL_Chromagar	Klebsiella pneumoniae	247	135424	427380	5577931	no	-	0	-	-	-	-	-	-	-	0	-	-	-	-	-	-	-	-	-	-	-	-	-	-	-	-	-	-
SWEEP.FPR2.28.08.23	JBPRYB000000000	PRJNA1291254	Colonizing	INPATIENT_SWAB_NEONATAL	Rectal swab	28.08.23	28	8	23	NNU	FULLY	NA	NA	NA	ESBL_Chromagar	Klebsiella pneumoniae	258	92945	340820	5581507	no	-	0	-	-	-	-	-	-	-	0	-	-	-	-	-	-	-	-	-	-	-	-	-	-	-	-	-	-
SWEEP.PPR3.02.11.23	JBPRYC000000000	PRJNA1291254	Colonizing	INPATIENT_SWAB_NEONATAL	Rectal swab	02.11.23	2	11	23	NNU	PREM	NA	NA	NA	ESBL_Chromagar	Klebsiella pneumoniae	252	179261	593734	5630355	no	-	0	-	-	-	-	-	-	-	0	-	-	-	-	-	-	-	-	-	-	-	-	-	-	-	-	-	-
SWEEP.PPR8.02.11.23	JBPRYD000000000	PRJNA1291254	Colonizing	INPATIENT_SWAB_NEONATAL	Rectal swab	02.11.23	2	11	23	NNU	PREM	NA	NA	NA	ESBL_Chromagar	Klebsiella pneumoniae	208	169268	527250	5588315	no	-	0	-	-	-	-	-	-	-	0	-	-	-	-	-	-	-	-	-	-	-	-	-	-	-	-	-	-
SWEEP.PPR6.19.10.23	JBPRYE000000000	PRJNA1291254	Colonizing	INPATIENT_SWAB_NEONATAL	Rectal swab	19.10.23	19	10	23	NNU	PREM	NA	NA	NA	ESBL_Chromagar	Klebsiella pneumoniae	259	152249	427481	5590708	no	-	0	-	-	-	-	-	-	-	0	-	-	-	-	-	-	-	-	-	-	-	-	-	-	-	-	-	-
SWEEP.APR3.09.10.23	JBPRYF000000000	PRJNA1291254	Colonizing	INPATIENT_SWAB_NEONATAL	Rectal swab	09.10.23	9	10	23	NNU	FATTENING	NA	NA	NA	ESBL_Chromagar	Klebsiella pneumoniae	210	232587	474506	5622944	no	-	0	-	-	-	-	-	-	-	0	-	-	-	-	-	-	-	-	-	-	-	-	-	-	-	-	-	-
SWEEP.PPR4.19.10.23	JBPRYG000000000	PRJNA1291254	Colonizing	INPATIENT_SWAB_NEONATAL	Rectal swab	19.10.23	19	10	23	NNU	PREM	NA	NA	NA	ESBL_Chromagar	Klebsiella pneumoniae	259	152151	512875	5592583	no	-	0	-	-	-	-	-	-	-	0	-	-	-	-	-	-	-	-	-	-	-	-	-	-	-	-	-	-
SWEEP.FPS6.07.09.23	JBPRYH000000000	PRJNA1291254	Colonizing	INPATIENT_SWAB_NEONATAL	Skin swab	07.09.23	7	9	23	NNU	FULLY	NA	NA	NA	ESBL_Chromagar	Klebsiella pneumoniae	414	145713	319804	5815877	no	-	0	-	-	-	-	-	-	-	0	-	-	-	-	-	-	-	-	-	-	-	-	-	-	-	-	-	-
SWEEP.PPR12.19.10.23	JBPRYI000000000	PRJNA1291254	Colonizing	INPATIENT_SWAB_NEONATAL	Rectal swab	19.10.23	19	10	23	NNU	PREM	NA	NA	NA	ESBL_Chromagar	Klebsiella pneumoniae	263	134246	427481	5593280	no	-	0	-	-	-	-	-	-	-	0	-	-	-	-	-	-	-	-	-	-	-	-	-	-	-	-	-	-
SWEEP.APR5.19.10.23	JBPRYJ000000000	PRJNA1291254	Colonizing	INPATIENT_SWAB_NEONATAL	Rectal swab	19.10.23	19	10	23	NNU	FATTENING	NA	NA	NA	ESBL_Chromagar	Klebsiella pneumoniae	243	194404	591504	5521213	no	-	0	-	-	-	-	-	-	-	0	-	-	-	-	-	-	-	-	-	-	-	-	-	-	-	-	-	-
SWEEP.PPR6.09.10.23	JBPRYK000000000	PRJNA1291254	Colonizing	INPATIENT_SWAB_NEONATAL	Rectal swab	09.10.23	9	10	23	NNU	PREM	NA	NA	NA	ESBL_Chromagar	Klebsiella pneumoniae	283	138427	589532	5587862	no	-	0	-	-	-	-	-	-	-	0	-	-	-	-	-	-	-	-	-	-	-	-	-	-	-	-	-	-
SWEEP.NPR5.09.10.23	JBPRYL000000000	PRJNA1291254	Colonizing	INPATIENT_SWAB_NEONATAL	Rectal swab	09.10.23	9	10	23	NNU	NICU	NA	NA	NA	ESBL_Chromagar	Klebsiella pneumoniae	257	152151	427481	5592910	no	-	0	-	-	-	-	-	-	-	0	-	-	-	-	-	-	-	-	-	-	-	-	-	-	-	-	-	-
SWEEP.PPR3.21.09.23	JBPRYM000000000	PRJNA1291254	Colonizing	INPATIENT_SWAB_NEONATAL	Rectal swab	21.09.23	21	9	23	NNU	PREM	NA	NA	NA	ESBL_Chromagar	Klebsiella pneumoniae	176	207957	559035	5555470	no	-	0	-	-	-	-	-	-	-	0	-	-	-	-	-	-	-	-	-	-	-	-	-	-	-	-	-	-
SWEEP.PPR6.21.09.23	JBPRYN000000000	PRJNA1291254	Colonizing	INPATIENT_SWAB_NEONATAL	Rectal swab	21.09.23	21	9	23	NNU	PREM	NA	NA	NA	ESBL_Chromagar	Klebsiella pneumoniae	241	167339	473021	5592069	no	-	0	-	-	-	-	-	-	-	0	-	-	-	-	-	-	-	-	-	-	-	-	-	-	-	-	-	-
SWEEP.NPS2.21.09.23	JBPRYO000000000	PRJNA1291254	Colonizing	INPATIENT_SWAB_NEONATAL	Skin swab	21.09.23	21	9	23	NNU	NICU	NA	NA	NA	ESBL_Chromagar	Klebsiella pneumoniae	258	167346	427481	5592153	no	-	0	-	-	-	-	-	-	-	0	-	-	-	-	-	-	-	-	-	-	-	-	-	-	-	-	-	-
SWEEP.FPR11.21.09.23	JBPRYP000000000	PRJNA1291254	Colonizing	INPATIENT_SWAB_NEONATAL	Rectal swab	21.09.23	21	9	23	NNU	FULLY	NA	NA	NA	ESBL_Chromagar	Klebsiella pneumoniae	543	167352	427380	5766943	no	-	0	-	-	-	-	-	-	-	0	-	-	-	-	-	-	-	-	-	-	-	-	-	-	-	-	-	-
SWEEP.NPR4.07.09.23	JBPRYQ000000000	PRJNA1291254	Colonizing	INPATIENT_SWAB_NEONATAL	Rectal swab	07.09.23	7	9	23	NNU	NICU	NA	NA	NA	ESBL_Chromagar	Klebsiella pneumoniae	245	152151	427380	5590689	no	-	0	-	-	-	-	-	-	-	0	-	-	-	-	-	-	-	-	-	-	-	-	-	-	-	-	-	-
SWEEP.NPR1.07.09.23	JBPRYR000000000	PRJNA1291254	Colonizing	INPATIENT_SWAB_NEONATAL	Rectal swab	07.09.23	7	9	23	NNU	NICU	NA	NA	NA	ESBL_Chromagar	Klebsiella pneumoniae	509	185862	591387	5729967	no	-	0	-	-	-	-	-	-	-	0	-	-	-	-	-	-	-	-	-	-	-	-	-	-	-	-	-	-
SWEEP.PPR10.07.09.23	JBPRYS000000000	PRJNA1291254	Colonizing	INPATIENT_SWAB_NEONATAL	Rectal swab	07.09.23	7	9	23	NNU	PREM	NA	NA	NA	ESBL_Chromagar	Klebsiella pneumoniae	266	131668	427481	5589712	no	-	0	-	-	-	-	-	-	-	0	-	-	-	-	-	-	-	-	-	-	-	-	-	-	-	-	-	-
SWEEP.FPR10.28.08.23	JBPRYT000000000	PRJNA1291254	Colonizing	INPATIENT_SWAB_NEONATAL	Rectal swab	28.08.23	28	8	23	NNU	FULLY	NA	NA	NA	ESBL_Chromagar	Klebsiella pneumoniae	257	167387	427481	5591139	no	-	0	-	-	-	-	-	-	-	0	-	-	-	-	-	-	-	-	-	-	-	-	-	-	-	-	-	-
SWEEP.PPR8.19.10.23	JBPRYU000000000	PRJNA1291254	Colonizing	INPATIENT_SWAB_NEONATAL	Rectal swab	19.10.23	19	10	23	NNU	PREM	NA	NA	NA	ESBL_Chromagar	Klebsiella pneumoniae	167	225817	392899	5537324	no	-	0	-	-	-	-	-	-	-	0	-	-	-	-	-	-	-	-	-	-	-	-	-	-	-	-	-	-
SWEEP.FPR6.19.10.23	JBPRYV000000000	PRJNA1291254	Colonizing	INPATIENT_SWAB_NEONATAL	Rectal swab	19.10.23	19	10	23	NNU	FULLY	NA	NA	NA	ESBL_Chromagar	Klebsiella pneumoniae	255	135384	427481	5590411	no	-	0	-	-	-	-	-	-	-	0	-	-	-	-	-	-	-	-	-	-	-	-	-	-	-	-	-	-
SWEEP.PPR2.19.10.23	JBPRYW000000000	PRJNA1291254	Colonizing	INPATIENT_SWAB_NEONATAL	Rectal swab	19.10.23	19	10	23	NNU	PREM	NA	NA	NA	ESBL_Chromagar	Klebsiella pneumoniae	268	275427	591309	5635636	no	-	0	-	-	-	-	-	-	-	0	-	-	-	-	-	-	-	-	-	-	-	-	-	-	-	-	-	-
SWEEP.FPR1.19.10.23	JBPRYX000000000	PRJNA1291254	Colonizing	INPATIENT_SWAB_NEONATAL	Rectal swab	19.10.23	19	10	23	NNU	FULLY	NA	NA	NA	ESBL_Chromagar	Klebsiella pneumoniae	255	135424	473460	5591478	no	-	0	-	-	-	-	-	-	-	0	-	-	-	-	-	-	-	-	-	-	-	-	-	-	-	-	-	-
SWEEP.NPR5.19.10.23	JBPRYY000000000	PRJNA1291254	Colonizing	INPATIENT_SWAB_NEONATAL	Rectal swab	19.10.23	19	10	23	NNU	NICU	NA	NA	NA	ESBL_Chromagar	Klebsiella pneumoniae	240	135424	473313	5590690	no	-	0	-	-	-	-	-	-	-	0	-	-	-	-	-	-	-	-	-	-	-	-	-	-	-	-	-	-
SWEEP.PPR2.09.10.23	JBPRYZ000000000	PRJNA1291254	Colonizing	INPATIENT_SWAB_NEONATAL	Rectal swab	09.10.23	9	10	23	NNU	PREM	NA	NA	NA	ESBL_Chromagar	Klebsiella pneumoniae	287	275685	658800	5636156	no	-	0	-	-	-	-	-	-	-	0	-	-	-	-	-	-	-	-	-	-	-	-	-	-	-	-	-	-
SWEEP.FPR8.09.10.23	JBPRZA000000000	PRJNA1291254	Colonizing	INPATIENT_SWAB_NEONATAL	Rectal swab	09.10.23	9	10	23	NNU	FULLY	NA	NA	NA	ESBL_Chromagar	Klebsiella pneumoniae	245	134246	427481	5586270	no	-	0	-	-	-	-	-	-	-	0	-	-	-	-	-	-	-	-	-	-	-	-	-	-	-	-	-	-
SWEEP.PPR4.21.09.23	JBPRZB000000000	PRJNA1291254	Colonizing	INPATIENT_SWAB_NEONATAL	Rectal swab	21.09.23	21	9	23	NNU	PREM	NA	NA	NA	ESBL_Chromagar	Klebsiella pneumoniae	320	125663	443847	6027405	no	-	0	-	-	-	-	-	-	-	0	-	-	-	-	-	-	-	-	-	-	-	-	-	-	-	-	-	-
SWEEP.FPR2.21.09.23	JBPRZC000000000	PRJNA1291254	Colonizing	INPATIENT_SWAB_NEONATAL	Rectal swab	21.09.23	21	9	23	NNU	FULLY	NA	NA	NA	ESBL_Chromagar	Klebsiella pneumoniae	699	103792	351867	6302938	no	-	0	-	-	-	-	-	-	-	0	-	-	-	-	-	-	-	-	-	-	-	-	-	-	-	-	-	-
SWEEP.FPS4.07.09.23	JBPRZD000000000	PRJNA1291254	Colonizing	INPATIENT_SWAB_NEONATAL	Skin swab	07.09.23	7	9	23	NNU	FULLY	NA	NA	NA	ESBL_Chromagar	Klebsiella pneumoniae	400	168063	372902	5781026	no	-	0	-	-	-	-	-	-	-	0	-	-	-	-	-	-	-	-	-	-	-	-	-	-	-	-	-	-
C.SWEEP.PPR8.02.11.23	JBPRZE000000000	PRJNA1291254	Colonizing	INPATIENT_SWAB_NEONATAL	Rectal swab	02.11.23	2	11	23	NNU	PREM	NA	NA	NA	ESBL_Chromagar	Klebsiella pneumoniae	218	159065	491602	5536559	no	-	0	-	-	-	-	-	-	-	0	-	-	-	-	-	-	-	-	-	-	-	-	-	-	-	-	-	-
C.SWEEP.NPS3.02.11.23	JBPRZF000000000	PRJNA1291254	Colonizing	INPATIENT_SWAB_NEONATAL	Skin swab	02.11.23	2	11	23	NNU	NICU	NA	NA	NA	ESBL_Chromagar	Klebsiella pneumoniae	283	106484	273768	5589327	no	-	0	-	-	-	-	-	-	-	0	-	-	-	-	-	-	-	-	-	-	-	-	-	-	-	-	-	-
C.SWEEP.FPR9.28.07.23	JBPRZG000000000	PRJNA1291254	Colonizing	INPATIENT_SWAB_NEONATAL	Rectal swab	28.07.23	28	7	23	NNU	FULLY	NA	NA	NA	ESBL_Chromagar	Klebsiella pneumoniae	282	131668	335735	5590195	no	-	0	-	-	-	-	-	-	-	0	-	-	-	-	-	-	-	-	-	-	-	-	-	-	-	-	-	-
[truncated: 96 more columns]
